# Supplementary material for: The CAGE complex: a hollow, megadalton, protein assembly in prokaryotic and eukaryotic microbes
Source: bioRxiv. 2025 Sep 22:2025.09.22.677704. Preprint. [Version 1] doi: 10.1101/2025.09.22.677704 (PMC12485934; doi:10.1101/2025.09.22.677704)
Supplement: Supplement 3 — Table S2 - CAGE homologs with BLASTP scores and taxonomy [file media-3.csv]

Accession	Organism	Taxonomy	Description	Max Score	Total Score	Query Cover	E value	Per. ident	Acc. Len
XP_635154.1	Dictyostelium discoideum AX4	['Eukaryota', 'Amoebozoa', 'Evosea', 'Eumycetozoa', 'Dictyostelia', 'Dictyosteliales', 'Dictyosteliaceae', 'Dictyostelium']	hypothetical protein DDB_G0291229 [Dictyostelium discoideum AX4]	4820	4820	1	0	100	2364
KAK5583421.1	Dictyostelium firmibasis	['Eukaryota', 'Amoebozoa', 'Evosea', 'Eumycetozoa', 'Dictyostelia', 'Dictyosteliales', 'Dictyosteliaceae', 'Dictyostelium']	hypothetical protein RB653_005014 [Dictyostelium firmibasis]	3798	3798	1	0	83.66	2352
KYQ94471.1	Tieghemostelium lacteum	['Eukaryota', 'Amoebozoa', 'Evosea', 'Eumycetozoa', 'Dictyostelia', 'Dictyosteliales', 'Raperosteliaceae', 'Tieghemostelium']	hypothetical protein DLAC_04770 [Tieghemostelium lacteum]	1582	1582	0.81	0	45.66	2275
XP_020433401.1	Heterostelium album PN500	['Eukaryota', 'Amoebozoa', 'Evosea', 'Eumycetozoa', 'Dictyostelia', 'Acytosteliales', 'Acytosteliaceae', 'Heterostelium']	hypothetical protein PPL_05262 [Heterostelium album PN500]	1523	1523	0.81	0	43.81	2282
MBL7038187.1	Pirellulaceae bacterium	['Bacteria', 'Pseudomonadati', 'Planctomycetota', 'Planctomycetia', 'Pirellulales', 'Pirellulaceae']	hypothetical protein [Pirellulaceae bacterium]	875	1093	0.92	0	31.24	2113
MBC8874331.1	Planctomycetota bacterium	['Bacteria', 'Pseudomonadati', 'Planctomycetota']	hypothetical protein [Planctomycetota bacterium]	874	1092	0.92	0	31.19	2113
MCH7960189.1	Candidatus Hydrogenedentota bacterium	['Bacteria', 'Pseudomonadati', 'Candidatus Hydrogenedentota']	hypothetical protein [Candidatus Hydrogenedentota bacterium]	860	1058	0.93	0	30.1	2105
HET6573464.1	Fimbriiglobus sp.	['Bacteria', 'Pseudomonadati', 'Planctomycetota', 'Planctomycetia', 'Gemmatales', 'Gemmataceae', 'Fimbriiglobus']	hypothetical protein [Fimbriiglobus sp.]	854	1056	0.93	0	30.3	2126
MBF0224487.1	Desulfobacterales bacterium	['Bacteria', 'Pseudomonadati', 'Thermodesulfobacteriota', 'Desulfobacteria', 'Desulfobacterales']	hypothetical protein [Desulfobacterales bacterium]	851	1067	0.92	0	31.59	2133
MCO6456975.1	Pirellulaceae bacterium	['Bacteria', 'Pseudomonadati', 'Planctomycetota', 'Planctomycetia', 'Pirellulales', 'Pirellulaceae']	hypothetical protein [Pirellulaceae bacterium]	849	1090	0.92	0	29.89	2108
MCD4825088.1	Phycisphaerae bacterium	['Bacteria', 'Pseudomonadati', 'Planctomycetota', 'Phycisphaerae']	hypothetical protein [Phycisphaerae bacterium]	849	1053	0.92	0	30.64	2109
MBU4199594.1	Verrucomicrobiota bacterium	['Bacteria', 'Pseudomonadati', 'Verrucomicrobiota']	hypothetical protein [Verrucomicrobiota bacterium]	847	1082	0.92	0	30.11	2110
MDM8525676.1	Desulfococcaceae bacterium HSG8	['Bacteria', 'Pseudomonadati', 'Thermodesulfobacteriota', 'Desulfobacteria', 'Desulfobacterales', 'Desulfococcaceae']	hypothetical protein [Desulfococcaceae bacterium HSG8]	845	1056	0.92	0	31.17	2116
MBA3313741.1	Planctomycetaceae bacterium	['Bacteria', 'Pseudomonadati', 'Planctomycetota', 'Planctomycetia', 'Planctomycetales', 'Planctomycetaceae']	hypothetical protein [Planctomycetaceae bacterium]	841	1046	0.92	0	29.93	2107
WP_207681440.1	Desulfonema magnum	['Bacteria', 'Pseudomonadati', 'Thermodesulfobacteriota', 'Desulfobacteria', 'Desulfobacterales', 'Desulfococcaceae', 'Desulfonema']	hypothetical protein [Desulfonema magnum]	838	1077	0.92	0	30.53	2100
MCY2991239.1	Planctomycetota bacterium	['Bacteria', 'Pseudomonadati', 'Planctomycetota']	hypothetical protein [Planctomycetota bacterium]	837	1064	0.84	0	31.5	1959
MDA1051273.1	Planctomycetota bacterium	['Bacteria', 'Pseudomonadati', 'Planctomycetota']	hypothetical protein [Planctomycetota bacterium]	837	1050	0.92	0	29.75	2130
MBC8870210.1	Planctomycetota bacterium	['Bacteria', 'Pseudomonadati', 'Planctomycetota']	hypothetical protein [Planctomycetota bacterium]	835	1061	0.92	0	30.96	2113
HJN09459.1	Pirellulaceae bacterium	['Bacteria', 'Pseudomonadati', 'Planctomycetota', 'Planctomycetia', 'Pirellulales', 'Pirellulaceae']	hypothetical protein [Pirellulaceae bacterium]	834	1046	0.93	0	30.09	2111
MBL7043318.1	Pirellulaceae bacterium	['Bacteria', 'Pseudomonadati', 'Planctomycetota', 'Planctomycetia', 'Pirellulales', 'Pirellulaceae']	hypothetical protein [Pirellulaceae bacterium]	833	907	0.85	0	30.96	1949
MEI6235857.1	Planctomycetota bacterium	['Bacteria', 'Pseudomonadati', 'Planctomycetota']	hypothetical protein [Planctomycetota bacterium]	831	1063	0.92	0	29.55	2153
MDP7250471.1	Planctomycetota bacterium	['Bacteria', 'Pseudomonadati', 'Planctomycetota']	hypothetical protein [Planctomycetota bacterium]	829	1046	0.92	0	30.22	2130
MDP6118675.1	Planctomycetota bacterium	['Bacteria', 'Pseudomonadati', 'Planctomycetota']	hypothetical protein [Planctomycetota bacterium]	828	1045	0.92	0	30.22	2130
MFT5240214.1	Kiritimatiellia bacterium	['Bacteria', 'Pseudomonadati', 'Kiritimatiellota', 'Kiritimatiellia']	hypothetical protein [Kiritimatiellia bacterium]	824	1029	0.93	0	29.42	2109
MFT7489337.1	Candidatus Promineifilaceae bacterium	['Bacteria', 'Bacillati', 'Chloroflexota', 'Ardenticatenia', 'Candidatus Promineifilales', 'Candidatus Promineifilaceae']	hypothetical protein [Candidatus Promineifilaceae bacterium]	824	1029	0.93	0	29.42	2109
MBN2508319.1	Verrucomicrobiota bacterium	['Bacteria', 'Pseudomonadati', 'Verrucomicrobiota']	hypothetical protein [Verrucomicrobiota bacterium]	823	1010	0.93	0	28.46	2145
PHS08211.1	Blastopirellula sp.	['Bacteria', 'Pseudomonadati', 'Planctomycetota', 'Planctomycetia', 'Pirellulales', 'Pirellulaceae', 'Blastopirellula']	MAG: hypothetical protein COA78_12995 [Blastopirellula sp.]	823	1039	0.93	0	30.65	2118
NLI76920.1	Candidatus Rifleibacteriota bacterium	['Bacteria', 'Candidatus Rifleibacteriota']	hypothetical protein [Candidatus Rifleibacteriota bacterium]	823	1020	0.94	0	29.33	2118
MBT4863952.1	Planctomycetaceae bacterium	['Bacteria', 'Pseudomonadati', 'Planctomycetota', 'Planctomycetia', 'Planctomycetales', 'Planctomycetaceae']	hypothetical protein [Planctomycetaceae bacterium]	822	1033	0.93	0	29.38	2107
MDA1139938.1	Planctomycetota bacterium	['Bacteria', 'Pseudomonadati', 'Planctomycetota']	hypothetical protein [Planctomycetota bacterium]	820	1040	0.93	0	30.01	2123
MBI4879216.1	Planctomycetota bacterium	['Bacteria', 'Pseudomonadati', 'Planctomycetota']	hypothetical protein [Planctomycetota bacterium]	820	1047	0.92	0	29.74	2096
MEZ6111387.1	Pirellulaceae bacterium	['Bacteria', 'Pseudomonadati', 'Planctomycetota', 'Planctomycetia', 'Pirellulales', 'Pirellulaceae']	hypothetical protein [Pirellulaceae bacterium]	819	1031	0.91	0	29.75	2123
MDM8556061.1	Desulfococcaceae bacterium HSG7	['Bacteria', 'Pseudomonadati', 'Thermodesulfobacteriota', 'Desulfobacteria', 'Desulfobacterales', 'Desulfococcaceae']	hypothetical protein [Desulfococcaceae bacterium HSG7]	818	1013	0.92	0	30	2097
MCP4107944.1	Desulfobacteraceae bacterium	['Bacteria', 'Pseudomonadati', 'Thermodesulfobacteriota', 'Desulfobacteria', 'Desulfobacterales', 'Desulfobacteraceae']	hypothetical protein [Desulfobacteraceae bacterium]	818	1047	0.92	0	30.38	2102
MFT5473709.1	Kiritimatiellia bacterium	['Bacteria', 'Pseudomonadati', 'Kiritimatiellota', 'Kiritimatiellia']	hypothetical protein [Kiritimatiellia bacterium]	818	1023	0.92	0	29.37	2074
MDA0838557.1	Planctomycetota bacterium	['Bacteria', 'Pseudomonadati', 'Planctomycetota']	hypothetical protein [Planctomycetota bacterium]	817	1036	0.93	0	29.95	2123
MFO7906818.1	Pirellulaceae bacterium	['Bacteria', 'Pseudomonadati', 'Planctomycetota', 'Planctomycetia', 'Pirellulales', 'Pirellulaceae']	hypothetical protein [Pirellulaceae bacterium]	816	1024	0.92	0	29.2	2125
MFV1966941.1	Pirellulaceae bacterium	['Bacteria', 'Pseudomonadati', 'Planctomycetota', 'Planctomycetia', 'Pirellulales', 'Pirellulaceae']	hypothetical protein [Pirellulaceae bacterium]	815	1033	0.92	0	29.21	2106
MCP4348199.1	Desulfobacterales bacterium	['Bacteria', 'Pseudomonadati', 'Thermodesulfobacteriota', 'Desulfobacteria', 'Desulfobacterales']	hypothetical protein [Desulfobacterales bacterium]	815	1042	0.92	0	30.48	2105
MEW6741411.1	Planctomycetota bacterium	['Bacteria', 'Pseudomonadati', 'Planctomycetota']	hypothetical protein [Planctomycetota bacterium]	814	1032	0.92	0	28.43	2091
HEX7900588.1	Planctomycetota bacterium	['Bacteria', 'Pseudomonadati', 'Planctomycetota']	hypothetical protein [Planctomycetota bacterium]	812	1050	0.92	0	28.79	2067
MDD4101516.1	Kiritimatiellia bacterium	['Bacteria', 'Pseudomonadati', 'Kiritimatiellota', 'Kiritimatiellia']	hypothetical protein [Kiritimatiellia bacterium]	811	989	0.92	0	28.67	2116
MBP90500.1	Planctomycetaceae bacterium	['Bacteria', 'Pseudomonadati', 'Planctomycetota', 'Planctomycetia', 'Planctomycetales', 'Planctomycetaceae']	hypothetical protein [Planctomycetaceae bacterium]	810	1023	0.92	0	28.99	2101
MBN02013.1	Planctomycetaceae bacterium	['Bacteria', 'Pseudomonadati', 'Planctomycetota', 'Planctomycetia', 'Planctomycetales', 'Planctomycetaceae']	hypothetical protein [Planctomycetaceae bacterium]	810	1042	0.93	0	29.67	2126
MFV1974307.1	Candidatus Scalindua sp.	['Bacteria', 'Pseudomonadati', 'Planctomycetota', 'Candidatus Brocadiia', 'Candidatus Brocadiales', 'Candidatus Scalinduaceae', 'Candidatus Scalindua']	hypothetical protein [Candidatus Scalindua sp.]	810	1027	0.97	0	29.89	2108
MEZ6058002.1	Planctomycetaceae bacterium	['Bacteria', 'Pseudomonadati', 'Planctomycetota', 'Planctomycetia', 'Planctomycetales', 'Planctomycetaceae']	hypothetical protein [Planctomycetaceae bacterium]	809	1023	0.93	0	29.82	2131
MBN2494006.1	Deltaproteobacteria bacterium	['Bacteria', 'Pseudomonadati', 'Myxococcota', 'Myxococcia']	hypothetical protein [Deltaproteobacteria bacterium]	809	1023	0.92	0	28.74	2056
HOT28825.1	Candidatus Ozemobacteraceae bacterium	['Bacteria', 'Candidatus Ozemobacteria', 'Candidatus Ozemobacterales', 'Candidatus Ozemobacteraceae']	hypothetical protein [Candidatus Ozemobacteraceae bacterium]	809	1020	0.92	0	29.38	2108
MCX6927806.1	Verrucomicrobiota bacterium	['Bacteria', 'Pseudomonadati', 'Verrucomicrobiota']	hypothetical protein [Verrucomicrobiota bacterium]	809	809	0.81	0	28.52	2013
MDP6466589.1	Pirellulaceae bacterium	['Bacteria', 'Pseudomonadati', 'Planctomycetota', 'Planctomycetia', 'Pirellulales', 'Pirellulaceae']	hypothetical protein [Pirellulaceae bacterium]	809	1024	0.92	0	29.59	2101
KAF1080548.1	Candidatus Rifleibacterium amylolyticum	['Bacteria', 'Candidatus Rifleibacteriota', 'Candidatus Rifleibacteriota incertae sedis', 'Candidatus Rifleibacterium']	MAG: hypothetical protein GQF41_2958 [Candidatus Rifleibacterium amylolyticum]	808	1015	0.92	0	30.32	2108
MCP4192870.1	Planctomycetaceae bacterium	['Bacteria', 'Pseudomonadati', 'Planctomycetota', 'Planctomycetia', 'Planctomycetales', 'Planctomycetaceae']	hypothetical protein [Planctomycetaceae bacterium]	807	1019	0.92	0	29.08	2109
MDP6555059.1	Pirellulaceae bacterium	['Bacteria', 'Pseudomonadati', 'Planctomycetota', 'Planctomycetia', 'Pirellulales', 'Pirellulaceae']	hypothetical protein [Pirellulaceae bacterium]	806	1022	0.92	0	29.54	2101
MCE9566859.1	Planctomycetota bacterium	['Bacteria', 'Pseudomonadati', 'Planctomycetota']	hypothetical protein [Planctomycetota bacterium]	804	974	0.85	0	30.16	2104
MFO0817810.1	Pirellulales bacterium	['Bacteria', 'Pseudomonadati', 'Planctomycetota', 'Planctomycetia', 'Pirellulales']	hypothetical protein [Pirellulales bacterium]	804	1004	0.92	0	29.37	2160
MFW5635369.1	Thermodesulfobacteriota bacterium	['Bacteria', 'Pseudomonadati', 'Thermodesulfobacteriota']	hypothetical protein [Thermodesulfobacteriota bacterium]	804	1010	0.93	0	28.97	2080
MFP4349350.1	Desulfococcaceae bacterium	['Bacteria', 'Pseudomonadati', 'Thermodesulfobacteriota', 'Desulfobacteria', 'Desulfobacterales', 'Desulfococcaceae']	hypothetical protein [Desulfococcaceae bacterium]	804	1010	0.93	0	28.93	2081
MBT6462168.1	Opitutia bacterium	['Bacteria', 'Pseudomonadati', 'Verrucomicrobiota', 'Opitutia']	hypothetical protein [Opitutia bacterium]	803	1008	0.92	0	30.17	2139
MGE0085880.1	Desulfococcaceae bacterium	['Bacteria', 'Pseudomonadati', 'Thermodesulfobacteriota', 'Desulfobacteria', 'Desulfobacterales', 'Desulfococcaceae']	hypothetical protein [Desulfococcaceae bacterium]	803	1001	0.92	0	29.61	2097
MFT4638692.1	Verrucomicrobiales bacterium	['Bacteria', 'Pseudomonadati', 'Verrucomicrobiota', 'Verrucomicrobiia', 'Verrucomicrobiales']	hypothetical protein [Verrucomicrobiales bacterium]	802	1014	0.92	0	29.41	2106
WP_252856210.1	Aeoliella straminimaris	['Bacteria', 'Pseudomonadati', 'Planctomycetota', 'Planctomycetia', 'Pirellulales', 'Lacipirellulaceae', 'Aeoliella']	hypothetical protein [Aeoliella straminimaris]	802	1004	0.92	0	29.25	2137
MCL2700352.1	Phycisphaerae bacterium	['Bacteria', 'Pseudomonadati', 'Planctomycetota', 'Phycisphaerae']	hypothetical protein [Phycisphaerae bacterium]	802	995	0.92	0	28.84	2184
WP_207687048.1	Desulfonema limicola	['Bacteria', 'Pseudomonadati', 'Thermodesulfobacteriota', 'Desulfobacteria', 'Desulfobacterales', 'Desulfococcaceae', 'Desulfonema']	hypothetical protein [Desulfonema limicola]	801	1012	0.92	0	30.72	2082
MBM3878823.1	Verrucomicrobiota bacterium	['Bacteria', 'Pseudomonadati', 'Verrucomicrobiota']	hypothetical protein [Verrucomicrobiota bacterium]	801	996	0.93	0	29.06	2118
MDB5346045.1	Schlesneria sp.	['Bacteria', 'Pseudomonadati', 'Planctomycetota', 'Planctomycetia', 'Planctomycetales', 'Planctomycetaceae', 'Schlesneria']	hypothetical protein [Schlesneria sp.]	800	1009	0.92	0	28.99	2124
HUT61597.1	Phycisphaerae bacterium	['Bacteria', 'Pseudomonadati', 'Planctomycetota', 'Phycisphaerae']	hypothetical protein [Phycisphaerae bacterium]	800	1028	0.92	0	28.74	2094
MBI5538354.1	Deltaproteobacteria bacterium	['Bacteria', 'Pseudomonadati', 'Myxococcota', 'Myxococcia']	hypothetical protein [Deltaproteobacteria bacterium]	800	1027	0.92	0	29.07	2081
MFW6373718.1	Thermodesulfobacteriota bacterium	['Bacteria', 'Pseudomonadati', 'Thermodesulfobacteriota']	hypothetical protein [Thermodesulfobacteriota bacterium]	800	1007	0.93	0	28.93	2081
MFO0926018.1	Gemmataceae bacterium	['Bacteria', 'Pseudomonadati', 'Planctomycetota', 'Planctomycetia', 'Gemmatales', 'Gemmataceae']	hypothetical protein [Gemmataceae bacterium]	798	798	0.81	0	28.91	1887
VIP06220.1	Gemmataceae bacterium	['Bacteria', 'Pseudomonadati', 'Planctomycetota', 'Planctomycetia', 'Gemmatales', 'Gemmataceae']	Uncharacterized protein OS=Chthoniobacter flavus Ellin428 GN=CfE428DRAFT_3310 PE=4 SV=1 [Gemmataceae bacterium]	798	991	0.85	0	29.07	2123
MFN5300633.1	Planctomycetaceae bacterium	['Bacteria', 'Pseudomonadati', 'Planctomycetota', 'Planctomycetia', 'Planctomycetales', 'Planctomycetaceae']	hypothetical protein [Planctomycetaceae bacterium]	798	1006	0.92	0	29.74	2160
OQB84693.1	Planctomycetes bacterium ADurb.Bin126	['Bacteria', 'Pseudomonadati', 'Planctomycetota']	MAG: hypothetical protein BWX88_02444 [Planctomycetes bacterium ADurb.Bin126]	798	1019	0.92	0	30.36	2094
MDP6634725.1	Phycisphaerae bacterium	['Bacteria', 'Pseudomonadati', 'Planctomycetota', 'Phycisphaerae']	hypothetical protein [Phycisphaerae bacterium]	797	1014	0.93	0	29.39	2124
MFN9267086.1	Planctomycetaceae bacterium	['Bacteria', 'Pseudomonadati', 'Planctomycetota', 'Planctomycetia', 'Planctomycetales', 'Planctomycetaceae']	hypothetical protein [Planctomycetaceae bacterium]	797	1005	0.92	0	29.74	2160
PKL41898.1	Candidatus Riflebacteria bacterium HGW-Riflebacteria-1	['Bacteria', 'Candidatus Rifleibacteriota']	MAG: hypothetical protein CVV41_17180 [Candidatus Riflebacteria bacterium HGW-Riflebacteria-1]	796	1009	0.92	0	29.79	2111
MDA0586619.1	Planctomycetota bacterium	['Bacteria', 'Pseudomonadati', 'Planctomycetota']	hypothetical protein [Planctomycetota bacterium]	795	999	0.86	0	30.76	2167
MDB2346865.1	Verrucomicrobiales bacterium	['Bacteria', 'Pseudomonadati', 'Verrucomicrobiota', 'Verrucomicrobiia', 'Verrucomicrobiales']	hypothetical protein [Verrucomicrobiales bacterium]	795	996	0.92	0	28.54	2095
MBI2923365.1	Planctomycetota bacterium	['Bacteria', 'Pseudomonadati', 'Planctomycetota']	hypothetical protein [Planctomycetota bacterium]	795	1016	0.83	0	30.11	2111
HLX63125.1	Planctomycetota bacterium	['Bacteria', 'Pseudomonadati', 'Planctomycetota']	hypothetical protein [Planctomycetota bacterium]	795	1028	0.92	0	29	2138
HOD81180.1	Phycisphaerae bacterium	['Bacteria', 'Pseudomonadati', 'Planctomycetota', 'Phycisphaerae']	hypothetical protein [Phycisphaerae bacterium]	795	1016	0.92	0	30.29	2108
HRX06899.1	Kiritimatiellia bacterium	['Bacteria', 'Pseudomonadati', 'Kiritimatiellota', 'Kiritimatiellia']	hypothetical protein [Kiritimatiellia bacterium]	794	978	0.92	0	28.41	2131
MDM8543984.1	Desulfococcaceae bacterium HSG9	['Bacteria', 'Pseudomonadati', 'Thermodesulfobacteriota', 'Desulfobacteria', 'Desulfobacterales', 'Desulfococcaceae']	hypothetical protein [Desulfococcaceae bacterium HSG9]	794	990	0.92	0	29.58	2099
RCK81145.1	Candidatus Ozemobacter sibiricus	['Bacteria', 'Candidatus Ozemobacteria', 'Candidatus Ozemobacterales', 'Candidatus Ozemobacteraceae', 'Candidatus Ozemobacter']	MAG: hypothetical protein OZSIB_2522 [Candidatus Ozemobacter sibiricus]	794	986	0.92	0	28.91	2118
MBA4064353.1	Isosphaera sp.	['Bacteria', 'Pseudomonadati', 'Planctomycetota', 'Planctomycetia', 'Isosphaerales', 'Isosphaeraceae', 'Isosphaera']	hypothetical protein [Isosphaera sp.]	794	984	0.84	0	30.06	2138
MBU1109419.1	Candidatus Rifleibacteriota bacterium	['Bacteria', 'Candidatus Rifleibacteriota']	hypothetical protein [Candidatus Rifleibacteriota bacterium]	793	1003	0.92	0	29.45	2101
MEX2215706.1	Phycisphaeraceae bacterium	['Bacteria', 'Pseudomonadati', 'Planctomycetota', 'Phycisphaerae', 'Phycisphaerales', 'Phycisphaeraceae']	hypothetical protein [Phycisphaeraceae bacterium]	793	793	0.81	0	29.31	1869
MFO0805957.1	Gemmataceae bacterium	['Bacteria', 'Pseudomonadati', 'Planctomycetota', 'Planctomycetia', 'Gemmatales', 'Gemmataceae']	hypothetical protein [Gemmataceae bacterium]	793	978	0.93	0	28.35	2130
MGC1276069.1	Planctomycetaceae bacterium	['Bacteria', 'Pseudomonadati', 'Planctomycetota', 'Planctomycetia', 'Planctomycetales', 'Planctomycetaceae']	hypothetical protein [Planctomycetaceae bacterium]	791	1008	0.86	0	29.57	2112
NCF87535.1	Verrucomicrobiaceae bacterium	['Bacteria', 'Pseudomonadati', 'Verrucomicrobiota', 'Verrucomicrobiia', 'Verrucomicrobiales', 'Verrucomicrobiaceae']	hypothetical protein [Verrucomicrobiaceae bacterium]	791	992	0.92	0	28.66	2095
MEZ6118737.1	Pirellulaceae bacterium	['Bacteria', 'Pseudomonadati', 'Planctomycetota', 'Planctomycetia', 'Pirellulales', 'Pirellulaceae']	hypothetical protein [Pirellulaceae bacterium]	791	950	0.92	0	28.94	2107
MDX9867501.1	Kiritimatiellia bacterium	['Bacteria', 'Pseudomonadati', 'Kiritimatiellota', 'Kiritimatiellia']	hypothetical protein [Kiritimatiellia bacterium]	788	965	0.93	0	28.25	2117
MEO1997134.1	Planctomycetaceae bacterium	['Bacteria', 'Pseudomonadati', 'Planctomycetota', 'Planctomycetia', 'Planctomycetales', 'Planctomycetaceae']	hypothetical protein [Planctomycetaceae bacterium]	788	998	0.92	0	29.14	2099
MDA1047694.1	Verrucomicrobiota bacterium	['Bacteria', 'Pseudomonadati', 'Verrucomicrobiota']	hypothetical protein [Verrucomicrobiota bacterium]	788	1015	0.93	0	28.22	2146
MDE0575603.1	Opitutales bacterium	['Bacteria', 'Pseudomonadati', 'Verrucomicrobiota', 'Opitutia', 'Opitutales']	hypothetical protein [Opitutales bacterium]	788	1012	0.93	0	29.13	2131
MBF0502442.1	Candidatus Rifleibacteriota bacterium	['Bacteria', 'Candidatus Rifleibacteriota']	hypothetical protein [Candidatus Rifleibacteriota bacterium]	787	1016	0.93	0	29.14	2154
MBF0409081.1	Candidatus Rifleibacteriota bacterium	['Bacteria', 'Candidatus Rifleibacteriota']	hypothetical protein [Candidatus Rifleibacteriota bacterium]	787	975	0.92	0	29.64	2140
WP_213494470.1	Telmatocola sphagniphila	['Bacteria', 'Pseudomonadati', 'Planctomycetota', 'Planctomycetia', 'Gemmatales', 'Gemmataceae']	hypothetical protein [Telmatocola sphagniphila]	787	979	0.83	0	31.55	2110
MCA9186755.1	Planctomycetales bacterium	['Bacteria', 'Pseudomonadati', 'Planctomycetota', 'Planctomycetia', 'Planctomycetales']	hypothetical protein [Planctomycetales bacterium]	787	993	0.92	0	28.36	2113
MGD9222242.1	Desulfobacteraceae bacterium	['Bacteria', 'Pseudomonadati', 'Thermodesulfobacteriota', 'Desulfobacteria', 'Desulfobacterales', 'Desulfobacteraceae']	hypothetical protein [Desulfobacteraceae bacterium]	786	1017	0.92	0	29.25	2066
MCF6284373.1	Candidatus Hydrogenedentota bacterium	['Bacteria', 'Pseudomonadati', 'Candidatus Hydrogenedentota']	hypothetical protein [Candidatus Hydrogenedentota bacterium]	786	786	0.78	0	29.61	1848
MFO0808573.1	Gemmataceae bacterium	['Bacteria', 'Pseudomonadati', 'Planctomycetota', 'Planctomycetia', 'Gemmatales', 'Gemmataceae']	hypothetical protein [Gemmataceae bacterium]	786	988	0.92	0	27.61	2142
MBL7648411.1	Candidatus Hydrogenedentota bacterium	['Bacteria', 'Pseudomonadati', 'Candidatus Hydrogenedentota']	hypothetical protein [Candidatus Hydrogenedentota bacterium]	785	957	0.93	0	29.13	2151
HYW79952.1	Thermoguttaceae bacterium	['Bacteria', 'Pseudomonadati', 'Planctomycetota', 'Planctomycetia', 'Pirellulales', 'Thermoguttaceae']	hypothetical protein [Thermoguttaceae bacterium]	785	785	0.7	0	31.97	1601
MBI5759111.1	Planctomycetales bacterium	['Bacteria', 'Pseudomonadati', 'Planctomycetota', 'Planctomycetia', 'Planctomycetales']	hypothetical protein [Planctomycetales bacterium]	785	996	0.92	0	29.4	2161
HLN30254.1	Gemmataceae bacterium	['Bacteria', 'Pseudomonadati', 'Planctomycetota', 'Planctomycetia', 'Gemmatales', 'Gemmataceae']	hypothetical protein [Gemmataceae bacterium]	785	985	0.92	0	28.97	2120
MCA9175343.1	Planctomycetales bacterium	['Bacteria', 'Pseudomonadati', 'Planctomycetota', 'Planctomycetia', 'Planctomycetales']	hypothetical protein [Planctomycetales bacterium]	785	989	0.92	0	28.43	2110
MCY2927218.1	Planctomycetota bacterium	['Bacteria', 'Pseudomonadati', 'Planctomycetota']	hypothetical protein [Planctomycetota bacterium]	784	988	0.92	0	28.91	2090
MBU61246.1	Opitutia bacterium	['Bacteria', 'Pseudomonadati', 'Verrucomicrobiota', 'Opitutia']	hypothetical protein [Opitutia bacterium]	783	984	0.92	0	29.14	2161
MBI3843879.1	Planctomycetota bacterium	['Bacteria', 'Pseudomonadati', 'Planctomycetota']	hypothetical protein [Planctomycetota bacterium]	783	1001	0.92	0	28.69	2098
MCC5829468.1	Phycisphaeraceae bacterium	['Bacteria', 'Pseudomonadati', 'Planctomycetota', 'Phycisphaerae', 'Phycisphaerales', 'Phycisphaeraceae']	hypothetical protein [Phycisphaeraceae bacterium]	782	972	0.92	0	27.93	2116
MBM4156011.1	Lentisphaerota bacterium	['Bacteria', 'Pseudomonadati', 'Lentisphaerota']	hypothetical protein [Lentisphaerota bacterium]	781	960	0.92	0	28.26	2122
MBL63421.1	Opitutia bacterium	['Bacteria', 'Pseudomonadati', 'Verrucomicrobiota', 'Opitutia']	hypothetical protein [Opitutia bacterium]	780	998	0.93	0	28.98	2141
WP_145054452.1	Lignipirellula cremea	['Bacteria', 'Pseudomonadati', 'Planctomycetota', 'Planctomycetia', 'Pirellulales', 'Pirellulaceae', 'Lignipirellula']	hypothetical protein [Lignipirellula cremea]	780	1003	0.91	0	29.09	2132
MCH1506642.1	Verrucomicrobiales bacterium	['Bacteria', 'Pseudomonadati', 'Verrucomicrobiota', 'Verrucomicrobiia', 'Verrucomicrobiales']	hypothetical protein [Verrucomicrobiales bacterium]	779	982	0.92	0	28.47	2099
MBC8289694.1	Planctomycetota bacterium	['Bacteria', 'Pseudomonadati', 'Planctomycetota']	hypothetical protein [Planctomycetota bacterium]	778	984	0.82	0	29.98	2165
MFZ2956601.1	Candidatus Ozemobacteraceae bacterium	['Bacteria', 'Candidatus Ozemobacteria', 'Candidatus Ozemobacterales', 'Candidatus Ozemobacteraceae']	hypothetical protein [Candidatus Ozemobacteraceae bacterium]	778	1001	0.93	0	29.2	2151
HVE41614.1	Planctomycetota bacterium	['Bacteria', 'Pseudomonadati', 'Planctomycetota']	hypothetical protein [Planctomycetota bacterium]	778	1009	0.92	0	28.4	2094
MDG2385545.1	Pirellulaceae bacterium	['Bacteria', 'Pseudomonadati', 'Planctomycetota', 'Planctomycetia', 'Pirellulales', 'Pirellulaceae']	hypothetical protein [Pirellulaceae bacterium]	777	991	0.92	0	28.45	2113
MEK7470009.1	Planctomycetota bacterium	['Bacteria', 'Pseudomonadati', 'Planctomycetota']	hypothetical protein [Planctomycetota bacterium]	777	1002	0.93	0	28.75	2119
HAL92349.1	Verrucomicrobiota bacterium	['Bacteria', 'Pseudomonadati', 'Verrucomicrobiota']	hypothetical protein [Verrucomicrobiota bacterium]	777	964	0.93	0	27.99	2122
MCE9583425.1	Planctomycetota bacterium	['Bacteria', 'Pseudomonadati', 'Planctomycetota']	hypothetical protein [Planctomycetota bacterium]	777	1001	0.92	0	28.88	2109
WP_373651466.1	Schlesneria sp. DSM 10557	['Bacteria', 'Pseudomonadati', 'Planctomycetota', 'Planctomycetia', 'Planctomycetales', 'Planctomycetaceae', 'Schlesneria']	hypothetical protein [Schlesneria sp. DSM 10557]	775	978	0.92	0	29.46	2142
GDY07085.1	Planctomycetia bacterium	['Bacteria', 'Pseudomonadati', 'Planctomycetota', 'Planctomycetia']	hypothetical protein LBMAG52_05710 [Planctomycetia bacterium]	774	998	0.93	0	28.89	2188
MCC6739581.1	Planctomycetia bacterium	['Bacteria', 'Pseudomonadati', 'Planctomycetota', 'Planctomycetia']	hypothetical protein [Planctomycetia bacterium]	774	991	0.92	0	28.36	2107
MBT4837032.1	Methylococcales bacterium	['Bacteria', 'Pseudomonadati', 'Pseudomonadota', 'Gammaproteobacteria', 'Methylococcales']	hypothetical protein [Methylococcales bacterium]	773	943	0.83	0	30.44	2012
MBT7410165.1	Methylococcales bacterium	['Bacteria', 'Pseudomonadati', 'Pseudomonadota', 'Gammaproteobacteria', 'Methylococcales']	hypothetical protein [Methylococcales bacterium]	773	843	0.77	0	30.44	1985
RLT06696.1	Planctomycetota bacterium	['Bacteria', 'Pseudomonadati', 'Planctomycetota']	MAG: hypothetical protein DWI21_10840 [Planctomycetota bacterium]	773	1000	0.93	0	28.87	2188
NUN47922.1	Candidatus Brocadiia bacterium	['Bacteria', 'Pseudomonadati', 'Planctomycetota', 'Candidatus Brocadiia']	hypothetical protein [Candidatus Brocadiia bacterium]	773	996	0.92	0	28.32	2091
MDY0145776.1	Kiritimatiellia bacterium	['Bacteria', 'Pseudomonadati', 'Kiritimatiellota', 'Kiritimatiellia']	hypothetical protein [Kiritimatiellia bacterium]	771	961	0.92	0	27.75	2121
HEY9071239.1	Candidatus Ozemobacteraceae bacterium	['Bacteria', 'Candidatus Ozemobacteria', 'Candidatus Ozemobacterales', 'Candidatus Ozemobacteraceae']	hypothetical protein [Candidatus Ozemobacteraceae bacterium]	771	968	0.92	0	28.89	2111
MEI8353369.1	Lentisphaerota bacterium	['Bacteria', 'Pseudomonadati', 'Lentisphaerota']	hypothetical protein [Lentisphaerota bacterium]	771	962	0.86	0	28.18	2132
MBL8898444.1	Planctomycetota bacterium	['Bacteria', 'Pseudomonadati', 'Planctomycetota']	hypothetical protein [Planctomycetota bacterium]	770	947	0.91	0	28.28	2072
NLG34189.1	Lentisphaerota bacterium	['Bacteria', 'Pseudomonadati', 'Lentisphaerota']	transcription antitermination protein NusB [Lentisphaerota bacterium]	769	947	0.93	0	28.44	2127
MDT8389727.1	Lentisphaeria bacterium	['Bacteria', 'Pseudomonadati', 'Lentisphaerota', 'Lentisphaeria']	hypothetical protein [Lentisphaeria bacterium]	769	995	0.92	0	28.4	2095
MCA9198366.1	Planctomycetales bacterium	['Bacteria', 'Pseudomonadati', 'Planctomycetota', 'Planctomycetia', 'Planctomycetales']	hypothetical protein [Planctomycetales bacterium]	768	991	0.92	0	29.06	2107
MEI6236014.1	Planctomycetota bacterium	['Bacteria', 'Pseudomonadati', 'Planctomycetota']	hypothetical protein [Planctomycetota bacterium]	766	999	0.77	0	31.71	1814
HOH35750.1	Candidatus Hydrogenedentota bacterium	['Bacteria', 'Pseudomonadati', 'Candidatus Hydrogenedentota']	hypothetical protein [Candidatus Hydrogenedentota bacterium]	764	972	0.93	0	27.95	2091
MEI6771947.1	Planctomycetota bacterium	['Bacteria', 'Pseudomonadati', 'Planctomycetota']	hypothetical protein [Planctomycetota bacterium]	764	979	0.93	0	29.17	2121
MFZ2961316.1	Candidatus Ozemobacteraceae bacterium	['Bacteria', 'Candidatus Ozemobacteria', 'Candidatus Ozemobacterales', 'Candidatus Ozemobacteraceae']	hypothetical protein [Candidatus Ozemobacteraceae bacterium]	763	990	0.94	0	28.32	2153
NBB94600.1	Planctomycetota bacterium	['Bacteria', 'Pseudomonadati', 'Planctomycetota']	hypothetical protein [Planctomycetota bacterium]	761	982	0.92	0	28.31	2139
MBN82688.1	Planctomycetaceae bacterium	['Bacteria', 'Pseudomonadati', 'Planctomycetota', 'Planctomycetia', 'Planctomycetales', 'Planctomycetaceae']	hypothetical protein [Planctomycetaceae bacterium]	761	971	0.92	0	28.4	2195
MCC6488956.1	Candidatus Hydrogenedentota bacterium	['Bacteria', 'Pseudomonadati', 'Candidatus Hydrogenedentota']	hypothetical protein [Candidatus Hydrogenedentota bacterium]	761	936	0.92	0	28.49	2121
RLT04514.1	Planctomycetota bacterium	['Bacteria', 'Pseudomonadati', 'Planctomycetota']	MAG: hypothetical protein DWI22_16150 [Planctomycetota bacterium]	760	967	0.92	0	28.35	2113
MBY0327789.1	Gemmataceae bacterium	['Bacteria', 'Pseudomonadati', 'Planctomycetota', 'Planctomycetia', 'Gemmatales', 'Gemmataceae']	hypothetical protein [Gemmataceae bacterium]	759	974	0.9	0	30.76	2137
MBK9385690.1	Planctomycetota bacterium	['Bacteria', 'Pseudomonadati', 'Planctomycetota']	hypothetical protein [Planctomycetota bacterium]	759	957	0.92	0	27.59	2110
HRR33337.1	Kiritimatiellia bacterium	['Bacteria', 'Pseudomonadati', 'Kiritimatiellota', 'Kiritimatiellia']	hypothetical protein [Kiritimatiellia bacterium]	759	943	0.93	0	27.53	2110
HOY65936.1	Candidatus Ozemobacteraceae bacterium	['Bacteria', 'Candidatus Ozemobacteria', 'Candidatus Ozemobacterales', 'Candidatus Ozemobacteraceae']	hypothetical protein [Candidatus Ozemobacteraceae bacterium]	758	961	0.92	0	28.65	2112
MBP7431494.1	Candidatus Hydrogenedentota bacterium	['Bacteria', 'Pseudomonadati', 'Candidatus Hydrogenedentota']	hypothetical protein [Candidatus Hydrogenedentota bacterium]	758	965	0.93	0	27.71	2091
MBM4005652.1	Planctomycetota bacterium	['Bacteria', 'Pseudomonadati', 'Planctomycetota']	hypothetical protein [Planctomycetota bacterium]	757	877	0.87	0	28.47	2057
HMO13362.1	Pirellulaceae bacterium	['Bacteria', 'Pseudomonadati', 'Planctomycetota', 'Planctomycetia', 'Pirellulales', 'Pirellulaceae']	hypothetical protein [Pirellulaceae bacterium]	757	958	0.92	0	29.94	2084
MEI6771602.1	Planctomycetota bacterium	['Bacteria', 'Pseudomonadati', 'Planctomycetota']	hypothetical protein [Planctomycetota bacterium]	757	972	0.9	0	30.71	2137
MCX7385436.1	Planctomycetales bacterium	['Bacteria', 'Pseudomonadati', 'Planctomycetota', 'Planctomycetia', 'Planctomycetales']	hypothetical protein [Planctomycetales bacterium]	756	963	0.92	0	28.46	2098
MCK6511415.1	Myxococcota bacterium	['Bacteria', 'Pseudomonadati', 'Myxococcota']	hypothetical protein [Myxococcota bacterium]	756	952	0.92	0	29.3	2106
MEW6746782.1	Planctomycetota bacterium	['Bacteria', 'Pseudomonadati', 'Planctomycetota']	hypothetical protein [Planctomycetota bacterium]	755	965	0.86	0	29.15	2083
MCA8955024.1	Planctomycetota bacterium	['Bacteria', 'Pseudomonadati', 'Planctomycetota']	hypothetical protein [Planctomycetota bacterium]	754	947	0.91	0	28.23	2071
MCY2949477.1	Planctomycetota bacterium	['Bacteria', 'Pseudomonadati', 'Planctomycetota']	hypothetical protein [Planctomycetota bacterium]	753	934	0.92	0	28.25	2157
PHS07368.1	Blastopirellula sp.	['Bacteria', 'Pseudomonadati', 'Planctomycetota', 'Planctomycetia', 'Pirellulales', 'Pirellulaceae', 'Blastopirellula']	MAG: hypothetical protein COA78_13480, partial [Blastopirellula sp.]	753	969	0.77	0	31.84	1795
HOR97208.1	Kiritimatiellia bacterium	['Bacteria', 'Pseudomonadati', 'Kiritimatiellota', 'Kiritimatiellia']	hypothetical protein [Kiritimatiellia bacterium]	753	928	0.93	0	28.01	2119
HEX8294701.1	Chthoniobacteraceae bacterium	['Bacteria', 'Pseudomonadati', 'Verrucomicrobiota', 'Spartobacteria', 'Chthoniobacterales', 'Chthoniobacteraceae']	hypothetical protein [Chthoniobacteraceae bacterium]	752	925	0.93	0	28.29	2214
GAB4138560.1	Planctomycetota bacterium	['Bacteria', 'Pseudomonadati', 'Planctomycetota']	MAG: hypothetical protein Fur0037_04340 [Planctomycetota bacterium]	750	975	0.92	0	28.03	2109
HVO31522.1	bacterium	['Bacteria']	hypothetical protein [bacterium]	750	750	0.71	0	30.03	1695
MDF1812713.1	Verrucomicrobiales bacterium	['Bacteria', 'Pseudomonadati', 'Verrucomicrobiota', 'Verrucomicrobiia', 'Verrucomicrobiales']	hypothetical protein [Verrucomicrobiales bacterium]	750	969	0.93	0	27.9	2105
NLG00496.1	Lentisphaerota bacterium	['Bacteria', 'Pseudomonadati', 'Lentisphaerota']	hypothetical protein [Lentisphaerota bacterium]	749	749	0.81	0	26.62	2015
MFW6114242.1	bacterium	['Bacteria']	hypothetical protein [bacterium]	749	945	0.75	0	32.38	1739
WP_207687802.1	Desulfonema limicola	['Bacteria', 'Pseudomonadati', 'Thermodesulfobacteriota', 'Desulfobacteria', 'Desulfobacterales', 'Desulfococcaceae', 'Desulfonema']	rubredoxin-like domain-containing protein [Desulfonema limicola]	748	981	0.93	0	30.17	2152
RLS55116.1	Planctomycetota bacterium	['Bacteria', 'Pseudomonadati', 'Planctomycetota']	MAG: hypothetical protein DWH95_11960 [Planctomycetota bacterium]	748	963	0.9	0	30.65	2137
MBQ97065.1	Roseibacillus sp.	['Bacteria', 'Pseudomonadati', 'Verrucomicrobiota', 'Verrucomicrobiia', 'Verrucomicrobiales', 'Verrucomicrobiaceae', 'Roseibacillus']	hypothetical protein [Roseibacillus sp.]	748	942	0.92	0	28.05	2138
MFM7095854.1	Gemmataceae bacterium	['Bacteria', 'Pseudomonadati', 'Planctomycetota', 'Planctomycetia', 'Gemmatales', 'Gemmataceae']	hypothetical protein [Gemmataceae bacterium]	746	964	0.86	0	30.52	2135
MBJ06009.1	Verrucomicrobiaceae bacterium	['Bacteria', 'Pseudomonadati', 'Verrucomicrobiota', 'Verrucomicrobiia', 'Verrucomicrobiales', 'Verrucomicrobiaceae']	hypothetical protein [Verrucomicrobiaceae bacterium]	745	943	0.92	0	28.72	2146
MBJ7431310.1	Gemmataceae bacterium	['Bacteria', 'Pseudomonadati', 'Planctomycetota', 'Planctomycetia', 'Gemmatales', 'Gemmataceae']	hypothetical protein [Gemmataceae bacterium]	745	960	0.9	0	30.54	2137
HUU58472.1	Phycisphaerae bacterium	['Bacteria', 'Pseudomonadati', 'Planctomycetota', 'Phycisphaerae']	hypothetical protein [Phycisphaerae bacterium]	745	745	0.74	0	30	1671
MBJ7496657.1	Gemmataceae bacterium	['Bacteria', 'Pseudomonadati', 'Planctomycetota', 'Planctomycetia', 'Gemmatales', 'Gemmataceae']	hypothetical protein [Gemmataceae bacterium]	745	960	0.9	0	30.54	2137
MBJ7305035.1	Gemmataceae bacterium	['Bacteria', 'Pseudomonadati', 'Planctomycetota', 'Planctomycetia', 'Gemmatales', 'Gemmataceae']	hypothetical protein [Gemmataceae bacterium]	744	959	0.9	0	30.54	2137
MBF0103042.1	Desulfobacterales bacterium	['Bacteria', 'Pseudomonadati', 'Thermodesulfobacteriota', 'Desulfobacteria', 'Desulfobacterales']	hypothetical protein [Desulfobacterales bacterium]	744	744	0.75	0	31.07	1704
MEY4612565.1	Planctomycetota bacterium	['Bacteria', 'Pseudomonadati', 'Planctomycetota']	hypothetical protein [Planctomycetota bacterium]	743	958	0.86	0	30.49	2135
MEI7880343.1	bacterium	['Bacteria']	hypothetical protein [bacterium]	743	925	0.92	0	28.02	2120
MBL68171.1	Verrucomicrobiales bacterium	['Bacteria', 'Pseudomonadati', 'Verrucomicrobiota', 'Verrucomicrobiia', 'Verrucomicrobiales']	hypothetical protein [Verrucomicrobiales bacterium]	743	961	0.92	0	28.23	2216
MBJ7345462.1	Gemmataceae bacterium	['Bacteria', 'Pseudomonadati', 'Planctomycetota', 'Planctomycetia', 'Gemmatales', 'Gemmataceae']	hypothetical protein [Gemmataceae bacterium]	741	956	0.9	0	30.54	2137
MBT4726306.1	Planctomycetaceae bacterium	['Bacteria', 'Pseudomonadati', 'Planctomycetota', 'Planctomycetia', 'Planctomycetales', 'Planctomycetaceae']	hypothetical protein [Planctomycetaceae bacterium]	741	938	0.91	0	29.61	2131
HRU18937.1	Kiritimatiellia bacterium	['Bacteria', 'Pseudomonadati', 'Kiritimatiellota', 'Kiritimatiellia']	hypothetical protein [Kiritimatiellia bacterium]	741	917	0.83	0	29.55	1958
MCX7415440.1	Planctomycetia bacterium	['Bacteria', 'Pseudomonadati', 'Planctomycetota', 'Planctomycetia']	hypothetical protein [Planctomycetia bacterium]	741	961	0.92	0	28.68	2118
MEM9280921.1	Verrucomicrobiota bacterium	['Bacteria', 'Pseudomonadati', 'Verrucomicrobiota']	hypothetical protein [Verrucomicrobiota bacterium]	741	949	0.92	0	27.85	2119
EDY19133.1	Chthoniobacter flavus Ellin428	['Bacteria', 'Pseudomonadati', 'Verrucomicrobiota', 'Spartobacteria', 'Chthoniobacterales', 'Chthoniobacteraceae', 'Chthoniobacter']	hypothetical protein CfE428DRAFT_3310 [Chthoniobacter flavus Ellin428]	740	937	0.92	0	28.06	2267
MFN3243887.1	Planctomycetota bacterium	['Bacteria', 'Pseudomonadati', 'Planctomycetota']	hypothetical protein [Planctomycetota bacterium]	740	898	0.95	0	27.15	2118
MCA8976603.1	Planctomycetota bacterium	['Bacteria', 'Pseudomonadati', 'Planctomycetota']	hypothetical protein [Planctomycetota bacterium]	740	908	0.91	0	27.44	2115
MBT5599355.1	Planctomycetaceae bacterium	['Bacteria', 'Pseudomonadati', 'Planctomycetota', 'Planctomycetia', 'Planctomycetales', 'Planctomycetaceae']	hypothetical protein [Planctomycetaceae bacterium]	740	937	0.91	0	29.61	2131
WP_042725119.1	Chthoniobacter flavus	['Bacteria', 'Pseudomonadati', 'Verrucomicrobiota', 'Spartobacteria', 'Chthoniobacterales', 'Chthoniobacteraceae', 'Chthoniobacter']	hypothetical protein [Chthoniobacter flavus]	740	937	0.92	0	27.98	2206
MBT7918902.1	Planctomycetaceae bacterium	['Bacteria', 'Pseudomonadati', 'Planctomycetota', 'Planctomycetia', 'Planctomycetales', 'Planctomycetaceae']	hypothetical protein [Planctomycetaceae bacterium]	739	937	0.91	0	29.61	2131
MAH12183.1	Verrucomicrobiota bacterium	['Bacteria', 'Pseudomonadati', 'Verrucomicrobiota']	hypothetical protein [Verrucomicrobiota bacterium]	739	853	0.88	0	29.58	2046
MEO2014627.1	Fuerstiella sp.	['Bacteria', 'Pseudomonadati', 'Planctomycetota', 'Planctomycetia', 'Planctomycetales', 'Planctomycetaceae', 'Fuerstiella']	hypothetical protein [Fuerstiella sp.]	738	942	0.92	0	28.07	2090
MEI7946280.1	bacterium	['Bacteria']	hypothetical protein [bacterium]	738	927	0.92	0	28.08	2123
MAS95096.1	Verrucomicrobiales bacterium	['Bacteria', 'Pseudomonadati', 'Verrucomicrobiota', 'Verrucomicrobiia', 'Verrucomicrobiales']	hypothetical protein [Verrucomicrobiales bacterium]	736	941	0.93	0	27.8	2109
MBT6167592.1	Verrucomicrobiota bacterium	['Bacteria', 'Pseudomonadati', 'Verrucomicrobiota']	hypothetical protein [Verrucomicrobiota bacterium]	736	936	0.92	0	28.28	2100
MFV8751529.1	Nannocystaceae bacterium ST9	['Bacteria', 'Pseudomonadati', 'Myxococcota', 'Polyangia', 'Nannocystales', 'Nannocystaceae']	hypothetical protein [Nannocystaceae bacterium ST9]	735	945	0.93	0	27.55	2074
MBT4799362.1	Verrucomicrobiota bacterium	['Bacteria', 'Pseudomonadati', 'Verrucomicrobiota']	hypothetical protein [Verrucomicrobiota bacterium]	734	936	0.92	0	28.18	2100
MCB1061421.1	Verrucomicrobiia bacterium	['Bacteria', 'Pseudomonadati', 'Verrucomicrobiota', 'Verrucomicrobiia']	hypothetical protein [Verrucomicrobiia bacterium]	734	947	0.92	0	27.66	2143
MDB4371726.1	bacterium	['Bacteria']	hypothetical protein [bacterium]	734	934	0.92	0	28.59	2082
MDC0271749.1	Akkermansiaceae bacterium	['Bacteria', 'Pseudomonadati', 'Verrucomicrobiota', 'Verrucomicrobiia', 'Verrucomicrobiales', 'Akkermansiaceae']	hypothetical protein [Akkermansiaceae bacterium]	733	934	0.92	0	28.08	2100
MDB4375417.1	bacterium	['Bacteria']	hypothetical protein [bacterium]	733	733	0.81	0	28.73	1837
MDA7507467.1	Akkermansiaceae bacterium	['Bacteria', 'Pseudomonadati', 'Verrucomicrobiota', 'Verrucomicrobiia', 'Verrucomicrobiales', 'Akkermansiaceae']	hypothetical protein [Akkermansiaceae bacterium]	733	934	0.92	0	28.22	2100
MDB2639709.1	Akkermansiaceae bacterium	['Bacteria', 'Pseudomonadati', 'Verrucomicrobiota', 'Verrucomicrobiia', 'Verrucomicrobiales', 'Akkermansiaceae']	hypothetical protein [Akkermansiaceae bacterium]	733	934	0.92	0	28.08	2100
MCA8949786.1	Planctomycetota bacterium	['Bacteria', 'Pseudomonadati', 'Planctomycetota']	hypothetical protein [Planctomycetota bacterium]	733	892	0.93	0	27.23	2098
MBT7971433.1	Verrucomicrobiota bacterium	['Bacteria', 'Pseudomonadati', 'Verrucomicrobiota']	hypothetical protein [Verrucomicrobiota bacterium]	733	934	0.92	0	28.13	2100
MCJ8330633.1	Lentisphaeria bacterium	['Bacteria', 'Pseudomonadati', 'Lentisphaerota', 'Lentisphaeria']	hypothetical protein [Lentisphaeria bacterium]	732	858	0.92	0	29.21	2043
MFO0911851.1	Pirellulales bacterium	['Bacteria', 'Pseudomonadati', 'Planctomycetota', 'Planctomycetia', 'Pirellulales']	hypothetical protein [Pirellulales bacterium]	732	925	0.92	0	28.03	2129
MDA7655469.1	Akkermansiaceae bacterium	['Bacteria', 'Pseudomonadati', 'Verrucomicrobiota', 'Verrucomicrobiia', 'Verrucomicrobiales', 'Akkermansiaceae']	hypothetical protein [Akkermansiaceae bacterium]	732	934	0.92	0	28.08	2078
MDB4700960.1	Akkermansiaceae bacterium	['Bacteria', 'Pseudomonadati', 'Verrucomicrobiota', 'Verrucomicrobiia', 'Verrucomicrobiales', 'Akkermansiaceae']	hypothetical protein [Akkermansiaceae bacterium]	732	934	0.92	0	28.08	2078
MDA7642879.1	Akkermansiaceae bacterium	['Bacteria', 'Pseudomonadati', 'Verrucomicrobiota', 'Verrucomicrobiia', 'Verrucomicrobiales', 'Akkermansiaceae']	hypothetical protein [Akkermansiaceae bacterium]	732	933	0.92	0	28.13	2100
MDB4481892.1	Akkermansiaceae bacterium	['Bacteria', 'Pseudomonadati', 'Verrucomicrobiota', 'Verrucomicrobiia', 'Verrucomicrobiales', 'Akkermansiaceae']	hypothetical protein [Akkermansiaceae bacterium]	732	931	0.92	0	28.49	2104
MEA3208202.1	Chthoniobacter sp.	['Bacteria', 'Pseudomonadati', 'Verrucomicrobiota', 'Spartobacteria', 'Chthoniobacterales', 'Chthoniobacteraceae', 'Chthoniobacter']	hypothetical protein [Chthoniobacter sp.]	731	927	0.93	0	27.58	2172
MDB4746875.1	Akkermansiaceae bacterium	['Bacteria', 'Pseudomonadati', 'Verrucomicrobiota', 'Verrucomicrobiia', 'Verrucomicrobiales', 'Akkermansiaceae']	hypothetical protein [Akkermansiaceae bacterium]	731	932	0.92	0	28.13	2078
MCP5538614.1	Akkermansiaceae bacterium	['Bacteria', 'Pseudomonadati', 'Verrucomicrobiota', 'Verrucomicrobiia', 'Verrucomicrobiales', 'Akkermansiaceae']	hypothetical protein [Akkermansiaceae bacterium]	731	934	0.93	0	27.71	2158
MDA3926547.1	Kiritimatiellia bacterium	['Bacteria', 'Pseudomonadati', 'Kiritimatiellota', 'Kiritimatiellia']	hypothetical protein [Kiritimatiellia bacterium]	731	912	0.92	0	28.85	2109
MBP8800556.1	Kiritimatiellia bacterium	['Bacteria', 'Pseudomonadati', 'Kiritimatiellota', 'Kiritimatiellia']	hypothetical protein [Kiritimatiellia bacterium]	730	920	0.93	0	26.85	2108
MDD2348654.1	Kiritimatiellia bacterium	['Bacteria', 'Pseudomonadati', 'Kiritimatiellota', 'Kiritimatiellia']	hypothetical protein [Kiritimatiellia bacterium]	730	920	0.93	0	26.85	2108
MDB4471798.1	Akkermansiaceae bacterium	['Bacteria', 'Pseudomonadati', 'Verrucomicrobiota', 'Verrucomicrobiia', 'Verrucomicrobiales', 'Akkermansiaceae']	hypothetical protein [Akkermansiaceae bacterium]	730	730	0.81	0	28.44	1880
MCB9880235.1	Planctomycetota bacterium	['Bacteria', 'Pseudomonadati', 'Planctomycetota']	hypothetical protein [Planctomycetota bacterium]	729	918	0.92	0	27.47	2125
MFC1705899.1	Planctomycetota bacterium	['Bacteria', 'Pseudomonadati', 'Planctomycetota']	hypothetical protein [Planctomycetota bacterium]	729	944	0.92	0	27.53	2089
MBF0543156.1	Candidatus Rifleibacteriota bacterium	['Bacteria', 'Candidatus Rifleibacteriota']	hypothetical protein [Candidatus Rifleibacteriota bacterium]	729	934	0.92	0	29.09	2163
MBJ44516.1	Planctomycetaceae bacterium	['Bacteria', 'Pseudomonadati', 'Planctomycetota', 'Planctomycetia', 'Planctomycetales', 'Planctomycetaceae']	hypothetical protein [Planctomycetaceae bacterium]	728	909	0.92	0	28.2	2097
MDA7677984.1	Akkermansiaceae bacterium	['Bacteria', 'Pseudomonadati', 'Verrucomicrobiota', 'Verrucomicrobiia', 'Verrucomicrobiales', 'Akkermansiaceae']	hypothetical protein [Akkermansiaceae bacterium]	728	928	0.92	0	28.23	2104
MBL8803130.1	Planctomycetota bacterium	['Bacteria', 'Pseudomonadati', 'Planctomycetota']	hypothetical protein [Planctomycetota bacterium]	728	948	0.92	0	26.71	2117
MCY2971986.1	Planctomycetota bacterium	['Bacteria', 'Pseudomonadati', 'Planctomycetota']	hypothetical protein [Planctomycetota bacterium]	728	943	0.82	0	31.53	1924
MBB80734.1	Roseibacillus sp.	['Bacteria', 'Pseudomonadati', 'Verrucomicrobiota', 'Verrucomicrobiia', 'Verrucomicrobiales', 'Verrucomicrobiaceae', 'Roseibacillus']	hypothetical protein [Roseibacillus sp.]	728	928	0.84	0	29.4	2131
MDB4552233.1	bacterium	['Bacteria']	hypothetical protein [bacterium]	728	848	0.89	0	28.34	1999
HON46756.1	Kiritimatiellia bacterium	['Bacteria', 'Pseudomonadati', 'Kiritimatiellota', 'Kiritimatiellia']	hypothetical protein [Kiritimatiellia bacterium]	727	917	0.93	0	26.8	2108
MDB4456888.1	Akkermansiaceae bacterium	['Bacteria', 'Pseudomonadati', 'Verrucomicrobiota', 'Verrucomicrobiia', 'Verrucomicrobiales', 'Akkermansiaceae']	hypothetical protein [Akkermansiaceae bacterium]	727	927	0.92	0	28.28	2104
MDB4515382.1	Akkermansiaceae bacterium	['Bacteria', 'Pseudomonadati', 'Verrucomicrobiota', 'Verrucomicrobiia', 'Verrucomicrobiales', 'Akkermansiaceae']	hypothetical protein [Akkermansiaceae bacterium]	727	727	0.81	0	28.37	1844
MDB4388770.1	Akkermansiaceae bacterium	['Bacteria', 'Pseudomonadati', 'Verrucomicrobiota', 'Verrucomicrobiia', 'Verrucomicrobiales', 'Akkermansiaceae']	hypothetical protein [Akkermansiaceae bacterium]	727	928	0.92	0	28.34	2082
MDB4660334.1	bacterium	['Bacteria']	hypothetical protein [bacterium]	727	927	0.92	0	28.34	2082
MDB4389444.1	Akkermansiaceae bacterium	['Bacteria', 'Pseudomonadati', 'Verrucomicrobiota', 'Verrucomicrobiia', 'Verrucomicrobiales', 'Akkermansiaceae']	hypothetical protein [Akkermansiaceae bacterium]	727	927	0.92	0	28.34	2104
MDA7669867.1	Akkermansiaceae bacterium	['Bacteria', 'Pseudomonadati', 'Verrucomicrobiota', 'Verrucomicrobiia', 'Verrucomicrobiales', 'Akkermansiaceae']	hypothetical protein [Akkermansiaceae bacterium]	727	927	0.92	0	28.34	2082
MDA7630846.1	Akkermansiaceae bacterium	['Bacteria', 'Pseudomonadati', 'Verrucomicrobiota', 'Verrucomicrobiia', 'Verrucomicrobiales', 'Akkermansiaceae']	hypothetical protein [Akkermansiaceae bacterium]	727	927	0.92	0	28.34	2082
RPF89381.1	Roseibacillus sp. TMED18	['Bacteria', 'Pseudomonadati', 'Verrucomicrobiota', 'Verrucomicrobiia', 'Verrucomicrobiales', 'Verrucomicrobiaceae', 'Roseibacillus']	MAG: hypothetical protein CBB78_007355 [Roseibacillus sp. TMED18]	727	922	0.92	0	28.79	2138
MFP6875364.1	Roseibacillus sp.	['Bacteria', 'Pseudomonadati', 'Verrucomicrobiota', 'Verrucomicrobiia', 'Verrucomicrobiales', 'Verrucomicrobiaceae', 'Roseibacillus']	hypothetical protein [Roseibacillus sp.]	727	912	0.92	0	28.51	2139
MDA7526642.1	Akkermansiaceae bacterium	['Bacteria', 'Pseudomonadati', 'Verrucomicrobiota', 'Verrucomicrobiia', 'Verrucomicrobiales', 'Akkermansiaceae']	hypothetical protein [Akkermansiaceae bacterium]	726	927	0.92	0	28.39	2082
MCX7004811.1	bacterium	['Bacteria']	hypothetical protein [bacterium]	726	726	0.71	0	28.07	1791
MDC0327332.1	Akkermansiaceae bacterium	['Bacteria', 'Pseudomonadati', 'Verrucomicrobiota', 'Verrucomicrobiia', 'Verrucomicrobiales', 'Akkermansiaceae']	hypothetical protein [Akkermansiaceae bacterium]	726	919	0.92	0	28.34	2101
MDA7493534.1	Akkermansiaceae bacterium	['Bacteria', 'Pseudomonadati', 'Verrucomicrobiota', 'Verrucomicrobiia', 'Verrucomicrobiales', 'Akkermansiaceae']	hypothetical protein [Akkermansiaceae bacterium]	726	926	0.92	0	28.34	2104
MCC6670129.1	Planctomycetota bacterium	['Bacteria', 'Pseudomonadati', 'Planctomycetota']	hypothetical protein [Planctomycetota bacterium]	726	918	0.97	0	26.25	2100
MDA7678857.1	Akkermansiaceae bacterium	['Bacteria', 'Pseudomonadati', 'Verrucomicrobiota', 'Verrucomicrobiia', 'Verrucomicrobiales', 'Akkermansiaceae']	hypothetical protein [Akkermansiaceae bacterium]	726	926	0.92	0	28.34	2104
WP_050026599.1	Verrucomicrobium sp. BvORR034	['Bacteria', 'Pseudomonadati', 'Verrucomicrobiota', 'Verrucomicrobiia', 'Verrucomicrobiales', 'Verrucomicrobiaceae', 'Verrucomicrobium']	hypothetical protein [Verrucomicrobium sp. BvORR034]	726	910	0.92	0	27.73	2206
MBL48265.1	Roseibacillus sp.	['Bacteria', 'Pseudomonadati', 'Verrucomicrobiota', 'Verrucomicrobiia', 'Verrucomicrobiales', 'Verrucomicrobiaceae', 'Roseibacillus']	hypothetical protein [Roseibacillus sp.]	726	921	0.92	0	28.15	2148
MDB4573948.1	Akkermansiaceae bacterium	['Bacteria', 'Pseudomonadati', 'Verrucomicrobiota', 'Verrucomicrobiia', 'Verrucomicrobiales', 'Akkermansiaceae']	hypothetical protein [Akkermansiaceae bacterium]	726	926	0.92	0	28.48	2104
MDB4814929.1	Akkermansiaceae bacterium	['Bacteria', 'Pseudomonadati', 'Verrucomicrobiota', 'Verrucomicrobiia', 'Verrucomicrobiales', 'Akkermansiaceae']	hypothetical protein [Akkermansiaceae bacterium]	725	925	0.92	0	28.34	2104
MDB4579312.1	Akkermansiaceae bacterium	['Bacteria', 'Pseudomonadati', 'Verrucomicrobiota', 'Verrucomicrobiia', 'Verrucomicrobiales', 'Akkermansiaceae']	hypothetical protein [Akkermansiaceae bacterium]	725	925	0.92	0	28.34	2104
MDB4355290.1	Akkermansiaceae bacterium	['Bacteria', 'Pseudomonadati', 'Verrucomicrobiota', 'Verrucomicrobiia', 'Verrucomicrobiales', 'Akkermansiaceae']	hypothetical protein [Akkermansiaceae bacterium]	725	925	0.92	0	28.39	2104
MFZ5950765.1	Candidatus Rifleibacteriota bacterium	['Bacteria', 'Candidatus Rifleibacteriota']	hypothetical protein [Candidatus Rifleibacteriota bacterium]	724	930	0.84	0	30.58	2100
MDA7860234.1	Akkermansiaceae bacterium	['Bacteria', 'Pseudomonadati', 'Verrucomicrobiota', 'Verrucomicrobiia', 'Verrucomicrobiales', 'Akkermansiaceae']	hypothetical protein [Akkermansiaceae bacterium]	724	923	0.92	0	28.28	2104
MDG1151127.1	Akkermansiaceae bacterium	['Bacteria', 'Pseudomonadati', 'Verrucomicrobiota', 'Verrucomicrobiia', 'Verrucomicrobiales', 'Akkermansiaceae']	hypothetical protein [Akkermansiaceae bacterium]	723	918	0.92	0	28.34	2104
MDG1362770.1	Akkermansiaceae bacterium	['Bacteria', 'Pseudomonadati', 'Verrucomicrobiota', 'Verrucomicrobiia', 'Verrucomicrobiales', 'Akkermansiaceae']	hypothetical protein [Akkermansiaceae bacterium]	723	897	0.91	0	28.34	2056
MDB6175305.1	Chthoniobacteraceae bacterium	['Bacteria', 'Pseudomonadati', 'Verrucomicrobiota', 'Spartobacteria', 'Chthoniobacterales', 'Chthoniobacteraceae']	hypothetical protein [Chthoniobacteraceae bacterium]	723	924	0.93	0	28.88	2143
MGB3120603.1	Verrucomicrobiales bacterium	['Bacteria', 'Pseudomonadati', 'Verrucomicrobiota', 'Verrucomicrobiia', 'Verrucomicrobiales']	hypothetical protein [Verrucomicrobiales bacterium]	722	911	0.93	0	27.32	2123
MDG2486180.1	Roseibacillus sp.	['Bacteria', 'Pseudomonadati', 'Verrucomicrobiota', 'Verrucomicrobiia', 'Verrucomicrobiales', 'Verrucomicrobiaceae', 'Roseibacillus']	hypothetical protein [Roseibacillus sp.]	722	910	0.85	0	29.18	2139
MDP7033332.1	Planctomycetota bacterium	['Bacteria', 'Pseudomonadati', 'Planctomycetota']	hypothetical protein [Planctomycetota bacterium]	722	722	0.73	0	29.1	1788
MDP6357420.1	Planctomycetota bacterium	['Bacteria', 'Pseudomonadati', 'Planctomycetota']	hypothetical protein [Planctomycetota bacterium]	721	939	0.74	0	31.98	1701
MBG68993.1	Roseibacillus sp.	['Bacteria', 'Pseudomonadati', 'Verrucomicrobiota', 'Verrucomicrobiia', 'Verrucomicrobiales', 'Verrucomicrobiaceae', 'Roseibacillus']	hypothetical protein [Roseibacillus sp.]	720	922	0.92	0	27.9	2131
MGB0742988.1	Opitutales bacterium	['Bacteria', 'Pseudomonadati', 'Verrucomicrobiota', 'Opitutia', 'Opitutales']	hypothetical protein [Opitutales bacterium]	720	816	0.86	0	27.4	1950
MEJ6720015.1	Akkermansiaceae bacterium	['Bacteria', 'Pseudomonadati', 'Verrucomicrobiota', 'Verrucomicrobiia', 'Verrucomicrobiales', 'Akkermansiaceae']	hypothetical protein [Akkermansiaceae bacterium]	719	915	0.92	0	27.77	2100
HEY2911345.1	Gemmataceae bacterium	['Bacteria', 'Pseudomonadati', 'Planctomycetota', 'Planctomycetia', 'Gemmatales', 'Gemmataceae']	hypothetical protein [Gemmataceae bacterium]	719	719	0.76	0	28.76	1759
MBP7637110.1	Kiritimatiellia bacterium	['Bacteria', 'Pseudomonadati', 'Kiritimatiellota', 'Kiritimatiellia']	hypothetical protein [Kiritimatiellia bacterium]	719	907	0.85	0	27.22	1968
MEO1825070.1	Roseibacillus sp.	['Bacteria', 'Pseudomonadati', 'Verrucomicrobiota', 'Verrucomicrobiia', 'Verrucomicrobiales', 'Verrucomicrobiaceae', 'Roseibacillus']	hypothetical protein [Roseibacillus sp.]	719	915	0.83	0	29.57	2022
WP_009963781.1	Verrucomicrobium spinosum	['Bacteria', 'Pseudomonadati', 'Verrucomicrobiota', 'Verrucomicrobiia', 'Verrucomicrobiales', 'Verrucomicrobiaceae', 'Verrucomicrobium']	hypothetical protein [Verrucomicrobium spinosum]	719	904	0.92	0	27.23	2202
NQT91960.1	Lentisphaerota bacterium	['Bacteria', 'Pseudomonadati', 'Lentisphaerota']	hypothetical protein [Lentisphaerota bacterium]	717	930	0.83	0	28.99	1971
MBT3296661.1	Verrucomicrobiota bacterium	['Bacteria', 'Pseudomonadati', 'Verrucomicrobiota']	hypothetical protein [Verrucomicrobiota bacterium]	717	920	0.83	0	28.57	2108
HIL53898.1	Verrucomicrobiota bacterium	['Bacteria', 'Pseudomonadati', 'Verrucomicrobiota']	hypothetical protein [Verrucomicrobiota bacterium]	717	904	0.93	0	27.96	2160
MCS5539406.1	Roseibacillus sp.	['Bacteria', 'Pseudomonadati', 'Verrucomicrobiota', 'Verrucomicrobiia', 'Verrucomicrobiales', 'Verrucomicrobiaceae', 'Roseibacillus']	hypothetical protein [Roseibacillus sp.]	717	919	0.93	0	28.06	2140
NNC88827.1	Akkermansiaceae bacterium	['Bacteria', 'Pseudomonadati', 'Verrucomicrobiota', 'Verrucomicrobiia', 'Verrucomicrobiales', 'Akkermansiaceae']	hypothetical protein [Akkermansiaceae bacterium]	716	911	0.93	0	27.04	2120
HIG84398.1	Verrucomicrobiales bacterium	['Bacteria', 'Pseudomonadati', 'Verrucomicrobiota', 'Verrucomicrobiia', 'Verrucomicrobiales']	hypothetical protein [Verrucomicrobiales bacterium]	716	903	0.93	0	28.01	2160
MEO1858994.1	Verrucomicrobiales bacterium	['Bacteria', 'Pseudomonadati', 'Verrucomicrobiota', 'Verrucomicrobiia', 'Verrucomicrobiales']	hypothetical protein [Verrucomicrobiales bacterium]	715	903	0.93	0	27.96	2160
MDD2599610.1	Kiritimatiellia bacterium	['Bacteria', 'Pseudomonadati', 'Kiritimatiellota', 'Kiritimatiellia']	hypothetical protein [Kiritimatiellia bacterium]	713	884	0.93	0	27.5	2118
MDB6132939.1	Verrucomicrobiales bacterium	['Bacteria', 'Pseudomonadati', 'Verrucomicrobiota', 'Verrucomicrobiia', 'Verrucomicrobiales']	hypothetical protein [Verrucomicrobiales bacterium]	712	894	0.92	0	26.32	2183
PCJ59515.1	Planctomycetota bacterium	['Bacteria', 'Pseudomonadati', 'Planctomycetota']	MAG: hypothetical protein COA79_10740 [Planctomycetota bacterium]	712	926	0.92	0	29.9	2093
MFW5853768.1	Thermodesulfobacteriota bacterium	['Bacteria', 'Pseudomonadati', 'Thermodesulfobacteriota']	hypothetical protein [Thermodesulfobacteriota bacterium]	712	918	0.75	0	30.59	1680
MEN8864189.1	Akkermansiaceae bacterium	['Bacteria', 'Pseudomonadati', 'Verrucomicrobiota', 'Verrucomicrobiia', 'Verrucomicrobiales', 'Akkermansiaceae']	hypothetical protein [Akkermansiaceae bacterium]	711	914	0.93	0	27.68	2082
MCR9244733.1	bacterium	['Bacteria']	hypothetical protein [bacterium]	711	880	0.95	0	25.88	2105
MFA7172796.1	Kiritimatiellia bacterium	['Bacteria', 'Pseudomonadati', 'Kiritimatiellota', 'Kiritimatiellia']	hypothetical protein [Kiritimatiellia bacterium]	710	878	0.93	0	27.52	2118
OVE76015.1	bacterium E08(2017)	['Bacteria']	hypothetical protein BVX97_02590 [bacterium E08(2017)]	709	913	0.83	0	28.71	2141
MEN8773203.1	Akkermansiaceae bacterium	['Bacteria', 'Pseudomonadati', 'Verrucomicrobiota', 'Verrucomicrobiia', 'Verrucomicrobiales', 'Akkermansiaceae']	hypothetical protein [Akkermansiaceae bacterium]	709	913	0.93	0	27.73	2082
MEN8785701.1	Akkermansiaceae bacterium	['Bacteria', 'Pseudomonadati', 'Verrucomicrobiota', 'Verrucomicrobiia', 'Verrucomicrobiales', 'Akkermansiaceae']	hypothetical protein [Akkermansiaceae bacterium]	709	913	0.93	0	27.63	2082
MCB9712351.1	Myxococcales bacterium	['Bacteria', 'Pseudomonadati', 'Myxococcota', 'Myxococcia', 'Myxococcales']	hypothetical protein [Myxococcales bacterium]	709	909	0.83	0	27.25	2098
MCB1242772.1	Verrucomicrobiia bacterium	['Bacteria', 'Pseudomonadati', 'Verrucomicrobiota', 'Verrucomicrobiia']	hypothetical protein [Verrucomicrobiia bacterium]	709	894	0.92	0	27.26	2123
MCA9652126.1	Myxococcales bacterium	['Bacteria', 'Pseudomonadati', 'Myxococcota', 'Myxococcia', 'Myxococcales']	hypothetical protein [Myxococcales bacterium]	709	909	0.83	0	27.25	2098
MFP4214304.1	Phycisphaerae bacterium	['Bacteria', 'Pseudomonadati', 'Planctomycetota', 'Phycisphaerae']	hypothetical protein [Phycisphaerae bacterium]	708	924	0.92	0	27.87	2114
HIK93267.1	Planctomycetota bacterium	['Bacteria', 'Pseudomonadati', 'Planctomycetota']	hypothetical protein [Planctomycetota bacterium]	708	909	0.81	0	29.3	1862
MEO2027652.1	Fuerstiella sp.	['Bacteria', 'Pseudomonadati', 'Planctomycetota', 'Planctomycetia', 'Planctomycetales', 'Planctomycetaceae', 'Fuerstiella']	hypothetical protein [Fuerstiella sp.]	708	909	0.81	0	29.3	1862
HIF01066.1	Fuerstiella sp.	['Bacteria', 'Pseudomonadati', 'Planctomycetota', 'Planctomycetia', 'Planctomycetales', 'Planctomycetaceae', 'Fuerstiella']	hypothetical protein [Fuerstiella sp.]	707	908	0.81	0	29.3	1862
PCI31418.1	Elusimicrobiota bacterium	['Bacteria', 'Pseudomonadati', 'Elusimicrobiota']	MAG: hypothetical protein COB53_13230, partial [Elusimicrobiota bacterium]	707	833	0.65	0	32.82	1663
MCX8238477.1	Akkermansiaceae bacterium	['Bacteria', 'Pseudomonadati', 'Verrucomicrobiota', 'Verrucomicrobiia', 'Verrucomicrobiales', 'Akkermansiaceae']	hypothetical protein [Akkermansiaceae bacterium]	706	902	0.92	0	27.69	2100
MEX2578347.1	Verrucomicrobiales bacterium	['Bacteria', 'Pseudomonadati', 'Verrucomicrobiota', 'Verrucomicrobiia', 'Verrucomicrobiales']	hypothetical protein [Verrucomicrobiales bacterium]	706	916	0.92	0	26.86	2118
MEJ6578845.1	Akkermansiaceae bacterium	['Bacteria', 'Pseudomonadati', 'Verrucomicrobiota', 'Verrucomicrobiia', 'Verrucomicrobiales', 'Akkermansiaceae']	hypothetical protein [Akkermansiaceae bacterium]	706	900	0.92	0	27.69	2107
MDU9051008.1	Candidatus Electrothrix rattekaaiensis	['Bacteria', 'Pseudomonadati', 'Thermodesulfobacteriota', 'Desulfobulbia', 'Desulfobulbales', 'Desulfobulbaceae', 'Candidatus Electrothrix']	hypothetical protein [Candidatus Electrothrix rattekaaiensis]	706	904	0.83	0	29.17	2137
MEC5125713.1	Verrucomicrobiales bacterium BCK34	['Bacteria', 'Pseudomonadati', 'Verrucomicrobiota', 'Verrucomicrobiia', 'Verrucomicrobiales']	hypothetical protein [Verrucomicrobiales bacterium BCK34]	705	886	0.92	0	28.3	2096
MDB4403975.1	Akkermansiaceae bacterium	['Bacteria', 'Pseudomonadati', 'Verrucomicrobiota', 'Verrucomicrobiia', 'Verrucomicrobiales', 'Akkermansiaceae']	hypothetical protein [Akkermansiaceae bacterium]	705	910	0.93	0	27.41	2103
MGB0325911.1	Akkermansiaceae bacterium	['Bacteria', 'Pseudomonadati', 'Verrucomicrobiota', 'Verrucomicrobiia', 'Verrucomicrobiales', 'Akkermansiaceae']	hypothetical protein [Akkermansiaceae bacterium]	705	899	0.93	0	27.34	2103
MEZ7920031.1	Akkermansiaceae bacterium	['Bacteria', 'Pseudomonadati', 'Verrucomicrobiota', 'Verrucomicrobiia', 'Verrucomicrobiales', 'Akkermansiaceae']	hypothetical protein [Akkermansiaceae bacterium]	704	906	0.93	0	27.65	2108
MBB08437.1	Roseibacillus sp.	['Bacteria', 'Pseudomonadati', 'Verrucomicrobiota', 'Verrucomicrobiia', 'Verrucomicrobiales', 'Verrucomicrobiaceae', 'Roseibacillus']	hypothetical protein [Roseibacillus sp.]	704	880	0.92	0	28.58	2144
MDA7930652.1	Akkermansiaceae bacterium	['Bacteria', 'Pseudomonadati', 'Verrucomicrobiota', 'Verrucomicrobiia', 'Verrucomicrobiales', 'Akkermansiaceae']	hypothetical protein [Akkermansiaceae bacterium]	703	905	0.93	0	27.5	2110
MDB4519091.1	Akkermansiaceae bacterium	['Bacteria', 'Pseudomonadati', 'Verrucomicrobiota', 'Verrucomicrobiia', 'Verrucomicrobiales', 'Akkermansiaceae']	hypothetical protein [Akkermansiaceae bacterium]	703	905	0.93	0	27.5	2110
MDA0658096.1	Planctomycetota bacterium	['Bacteria', 'Pseudomonadati', 'Planctomycetota']	hypothetical protein [Planctomycetota bacterium]	702	907	0.84	0	28.12	1990
MFL2871131.1	Pirellulaceae bacterium	['Bacteria', 'Pseudomonadati', 'Planctomycetota', 'Planctomycetia', 'Pirellulales', 'Pirellulaceae']	hypothetical protein [Pirellulaceae bacterium]	702	908	0.93	0	27.56	2145
MCE5280259.1	Planctomycetaceae bacterium	['Bacteria', 'Pseudomonadati', 'Planctomycetota', 'Planctomycetia', 'Planctomycetales', 'Planctomycetaceae']	hypothetical protein [Planctomycetaceae bacterium]	702	900	0.92	0	27.09	2121
MFK7741767.1	Planctomycetota bacterium	['Bacteria', 'Pseudomonadati', 'Planctomycetota']	hypothetical protein [Planctomycetota bacterium]	702	878	0.92	0	26.79	2149
MGC6459456.1	Akkermansiaceae bacterium	['Bacteria', 'Pseudomonadati', 'Verrucomicrobiota', 'Verrucomicrobiia', 'Verrucomicrobiales', 'Akkermansiaceae']	hypothetical protein [Akkermansiaceae bacterium]	701	894	0.93	0	27.34	2103
HHU13800.1	Lentisphaerota bacterium	['Bacteria', 'Pseudomonadati', 'Lentisphaerota']	hypothetical protein [Lentisphaerota bacterium]	701	890	0.79	0	28.69	1812
MBK8976064.1	Planctomycetota bacterium	['Bacteria', 'Pseudomonadati', 'Planctomycetota']	hypothetical protein [Planctomycetota bacterium]	700	889	0.93	0	25.58	2110
MDA7669262.1	Akkermansiaceae bacterium	['Bacteria', 'Pseudomonadati', 'Verrucomicrobiota', 'Verrucomicrobiia', 'Verrucomicrobiales', 'Akkermansiaceae']	hypothetical protein [Akkermansiaceae bacterium]	700	900	0.81	0	29.61	1852
MDA7756489.1	Opitutales bacterium	['Bacteria', 'Pseudomonadati', 'Verrucomicrobiota', 'Opitutia', 'Opitutales']	hypothetical protein [Opitutales bacterium]	700	856	0.92	0	28.13	2170
MFY9341935.1	Planctomycetota bacterium	['Bacteria', 'Pseudomonadati', 'Planctomycetota']	hypothetical protein [Planctomycetota bacterium]	699	869	0.92	0	25.7	2082
MBM50445.1	Roseibacillus sp.	['Bacteria', 'Pseudomonadati', 'Verrucomicrobiota', 'Verrucomicrobiia', 'Verrucomicrobiales', 'Verrucomicrobiaceae', 'Roseibacillus']	hypothetical protein [Roseibacillus sp.]	698	902	0.81	0	29.12	1890
MEQ1851905.1	Chthoniobacteraceae bacterium	['Bacteria', 'Pseudomonadati', 'Verrucomicrobiota', 'Spartobacteria', 'Chthoniobacterales', 'Chthoniobacteraceae']	hypothetical protein [Chthoniobacteraceae bacterium]	698	698	0.8	0	27.03	1902
NLB66792.1	Lentisphaerota bacterium	['Bacteria', 'Pseudomonadati', 'Lentisphaerota']	hypothetical protein [Lentisphaerota bacterium]	698	891	0.92	0	27.14	2112
MFW5869393.1	Planctomycetota bacterium	['Bacteria', 'Pseudomonadati', 'Planctomycetota']	hypothetical protein [Planctomycetota bacterium]	698	914	0.92	0	27.72	2110
MEJ6567676.1	Akkermansiaceae bacterium	['Bacteria', 'Pseudomonadati', 'Verrucomicrobiota', 'Verrucomicrobiia', 'Verrucomicrobiales', 'Akkermansiaceae']	hypothetical protein [Akkermansiaceae bacterium]	698	902	0.93	0	27.47	2108
WP_038171230.1	Verrucomicrobium sp. BvORR106	['Bacteria', 'Pseudomonadati', 'Verrucomicrobiota', 'Verrucomicrobiia', 'Verrucomicrobiales', 'Verrucomicrobiaceae', 'Verrucomicrobium']	hypothetical protein [Verrucomicrobium sp. BvORR106]	698	874	0.92	0	26.72	2206
MEJ6830797.1	Akkermansiaceae bacterium	['Bacteria', 'Pseudomonadati', 'Verrucomicrobiota', 'Verrucomicrobiia', 'Verrucomicrobiales', 'Akkermansiaceae']	hypothetical protein [Akkermansiaceae bacterium]	698	824	0.9	0	27.85	2011
MEJ6646267.1	Akkermansiaceae bacterium	['Bacteria', 'Pseudomonadati', 'Verrucomicrobiota', 'Verrucomicrobiia', 'Verrucomicrobiales', 'Akkermansiaceae']	hypothetical protein [Akkermansiaceae bacterium]	697	900	0.89	0	28.16	2051
WP_396256801.1	Haloferula sp. A504	['Bacteria', 'Pseudomonadati', 'Verrucomicrobiota', 'Verrucomicrobiia', 'Verrucomicrobiales', 'Verrucomicrobiaceae', 'Haloferula']	hypothetical protein [Haloferula sp. A504]	697	905	0.93	0	27.35	2133
MFK7850393.1	Akkermansiaceae bacterium	['Bacteria', 'Pseudomonadati', 'Verrucomicrobiota', 'Verrucomicrobiia', 'Verrucomicrobiales', 'Akkermansiaceae']	hypothetical protein [Akkermansiaceae bacterium]	697	890	0.93	0	27.37	2131
WP_422317873.1	Prosthecobacter sp.	['Bacteria', 'Pseudomonadati', 'Verrucomicrobiota', 'Verrucomicrobiia', 'Verrucomicrobiales', 'Verrucomicrobiaceae', 'Prosthecobacter']	autotransporter-associated beta strand repeat-containing protein [Prosthecobacter sp.]	697	902	0.93	0	27.62	2192
MAF22130.1	Roseibacillus sp.	['Bacteria', 'Pseudomonadati', 'Verrucomicrobiota', 'Verrucomicrobiia', 'Verrucomicrobiales', 'Verrucomicrobiaceae', 'Roseibacillus']	hypothetical protein [Roseibacillus sp.]	696	891	0.79	0	30.1	1854
MDB4784114.1	Akkermansiaceae bacterium	['Bacteria', 'Pseudomonadati', 'Verrucomicrobiota', 'Verrucomicrobiia', 'Verrucomicrobiales', 'Akkermansiaceae']	hypothetical protein [Akkermansiaceae bacterium]	696	889	0.93	0	28.03	2104
MDR3405375.1	Chthoniobacter sp.	['Bacteria', 'Pseudomonadati', 'Verrucomicrobiota', 'Spartobacteria', 'Chthoniobacterales', 'Chthoniobacteraceae', 'Chthoniobacter']	hypothetical protein [Chthoniobacter sp.]	695	898	0.93	0	27.52	2192
MEN8713778.1	Verrucomicrobiales bacterium	['Bacteria', 'Pseudomonadati', 'Verrucomicrobiota', 'Verrucomicrobiia', 'Verrucomicrobiales']	hypothetical protein [Verrucomicrobiales bacterium]	695	903	0.85	0	28.76	2098
RLC14820.1	Deltaproteobacteria bacterium	['Bacteria', 'Pseudomonadati', 'Myxococcota', 'Myxococcia']	MAG: hypothetical protein DRI57_13875, partial [Deltaproteobacteria bacterium]	695	925	0.7	0	33.12	1600
MFT7513461.1	Candidatus Omnitrophota bacterium	['Bacteria', 'Pseudomonadati', 'Candidatus Omnitrophota']	hypothetical protein [Candidatus Omnitrophota bacterium]	695	865	0.93	0	27.31	2091
MDF1850583.1	Verrucomicrobiales bacterium	['Bacteria', 'Pseudomonadati', 'Verrucomicrobiota', 'Verrucomicrobiia', 'Verrucomicrobiales']	hypothetical protein [Verrucomicrobiales bacterium]	695	888	0.93	0	27.63	2114
MBT3635964.1	Opitutia bacterium	['Bacteria', 'Pseudomonadati', 'Verrucomicrobiota', 'Opitutia']	hypothetical protein [Opitutia bacterium]	695	695	0.67	0	30	1615
MDF1825154.1	Verrucomicrobiales bacterium	['Bacteria', 'Pseudomonadati', 'Verrucomicrobiota', 'Verrucomicrobiia', 'Verrucomicrobiales']	hypothetical protein [Verrucomicrobiales bacterium]	694	910	0.92	0	28.06	2096
MFT5496664.1	Kiritimatiellia bacterium	['Bacteria', 'Pseudomonadati', 'Kiritimatiellota', 'Kiritimatiellia']	hypothetical protein [Kiritimatiellia bacterium]	694	864	0.93	0	27.31	2091
WP_145188693.1	Rohdeia mirabilis	['Bacteria', 'Pseudomonadati', 'Planctomycetota', 'Planctomycetia', 'Planctomycetia incertae sedis', 'Rohdeia']	hypothetical protein [Rohdeia mirabilis]	694	915	0.92	0	26.5	2145
MDE0594669.1	Roseibacillus sp.	['Bacteria', 'Pseudomonadati', 'Verrucomicrobiota', 'Verrucomicrobiia', 'Verrucomicrobiales', 'Verrucomicrobiaceae', 'Roseibacillus']	hypothetical protein [Roseibacillus sp.]	694	872	0.92	0	27.85	2140
MEJ6723301.1	Akkermansiaceae bacterium	['Bacteria', 'Pseudomonadati', 'Verrucomicrobiota', 'Verrucomicrobiia', 'Verrucomicrobiales', 'Akkermansiaceae']	hypothetical protein [Akkermansiaceae bacterium]	694	896	0.87	0	28.38	2009
MBM49157.1	Roseibacillus sp.	['Bacteria', 'Pseudomonadati', 'Verrucomicrobiota', 'Verrucomicrobiia', 'Verrucomicrobiales', 'Verrucomicrobiaceae', 'Roseibacillus']	hypothetical protein [Roseibacillus sp.]	693	898	0.83	0	28.84	2120
MFL2657513.1	Akkermansiaceae bacterium	['Bacteria', 'Pseudomonadati', 'Verrucomicrobiota', 'Verrucomicrobiia', 'Verrucomicrobiales', 'Akkermansiaceae']	hypothetical protein [Akkermansiaceae bacterium]	693	891	0.93	0	27.93	2105
MEW6708931.1	Candidatus Rifleibacteriota bacterium	['Bacteria', 'Candidatus Rifleibacteriota']	hypothetical protein [Candidatus Rifleibacteriota bacterium]	693	897	0.76	0	30.85	1768
MEK0450011.1	Verrucomicrobiota bacterium	['Bacteria', 'Pseudomonadati', 'Verrucomicrobiota']	hypothetical protein [Verrucomicrobiota bacterium]	692	896	0.92	0	27.57	2230
MBW2700472.1	Deltaproteobacteria bacterium	['Bacteria', 'Pseudomonadati', 'Myxococcota', 'Myxococcia']	hypothetical protein [Deltaproteobacteria bacterium]	691	885	0.84	0	27.37	2092
MCU0864045.1	Planctomycetota bacterium	['Bacteria', 'Pseudomonadati', 'Planctomycetota']	hypothetical protein [Planctomycetota bacterium]	691	840	0.85	0	27.15	2016
WP_096329312.1	Nannocystis exedens	['Bacteria', 'Pseudomonadati', 'Myxococcota', 'Polyangia', 'Nannocystales', 'Nannocystaceae', 'Nannocystis']	hypothetical protein [Nannocystis exedens]	691	888	0.86	0	26.79	2085
MEC8928657.1	Verrucomicrobiota bacterium	['Bacteria', 'Pseudomonadati', 'Verrucomicrobiota']	hypothetical protein [Verrucomicrobiota bacterium]	691	901	0.8	0	29.67	1898
MDP6762569.1	Planctomycetota bacterium	['Bacteria', 'Pseudomonadati', 'Planctomycetota']	hypothetical protein [Planctomycetota bacterium]	691	880	0.83	0	26.77	2088
MDC1006055.1	Opitutales bacterium	['Bacteria', 'Pseudomonadati', 'Verrucomicrobiota', 'Opitutia', 'Opitutales']	hypothetical protein [Opitutales bacterium]	691	850	0.92	0	28.3	2171
MDB2642450.1	bacterium	['Bacteria']	hypothetical protein [bacterium]	690	900	0.85	0	28.64	2081
MCA8923206.1	Planctomycetota bacterium	['Bacteria', 'Pseudomonadati', 'Planctomycetota']	hypothetical protein [Planctomycetota bacterium]	690	878	0.92	0	27.31	2116
MDA9922277.1	Verrucomicrobiales bacterium	['Bacteria', 'Pseudomonadati', 'Verrucomicrobiota', 'Verrucomicrobiia', 'Verrucomicrobiales']	hypothetical protein [Verrucomicrobiales bacterium]	690	900	0.85	0	28.64	2098
MDB3939405.1	Verrucomicrobiales bacterium	['Bacteria', 'Pseudomonadati', 'Verrucomicrobiota', 'Verrucomicrobiia', 'Verrucomicrobiales']	hypothetical protein [Verrucomicrobiales bacterium]	690	900	0.85	0	28.69	2098
MDP6990473.1	Planctomycetota bacterium	['Bacteria', 'Pseudomonadati', 'Planctomycetota']	hypothetical protein [Planctomycetota bacterium]	690	880	0.83	0	26.77	2088
WP_294400033.1	Prosthecobacter sp.	['Bacteria', 'Pseudomonadati', 'Verrucomicrobiota', 'Verrucomicrobiia', 'Verrucomicrobiales', 'Verrucomicrobiaceae', 'Prosthecobacter']	hypothetical protein [Prosthecobacter sp.]	689	893	0.92	0	27.78	2188
MCH2205497.1	Lentisphaerales bacterium	['Bacteria', 'Pseudomonadati', 'Lentisphaerota', 'Lentisphaeria', 'Lentisphaerales']	hypothetical protein [Lentisphaerales bacterium]	688	874	0.84	0	30.04	1913
MCE9579786.1	Deltaproteobacteria bacterium	['Bacteria', 'Pseudomonadati', 'Myxococcota', 'Myxococcia']	hypothetical protein [Deltaproteobacteria bacterium]	687	861	0.83	0	26.89	2074
MDF1739037.1	Verrucomicrobiales bacterium	['Bacteria', 'Pseudomonadati', 'Verrucomicrobiota', 'Verrucomicrobiia', 'Verrucomicrobiales']	hypothetical protein [Verrucomicrobiales bacterium]	687	868	0.87	0	28.39	2117
MDB6007511.1	Prosthecobacter sp.	['Bacteria', 'Pseudomonadati', 'Verrucomicrobiota', 'Verrucomicrobiia', 'Verrucomicrobiales', 'Verrucomicrobiaceae', 'Prosthecobacter']	hypothetical protein [Prosthecobacter sp.]	686	889	0.92	0	27.83	2178
WP_075084812.1	Mariniblastus fucicola	['Bacteria', 'Pseudomonadati', 'Planctomycetota', 'Planctomycetia', 'Pirellulales', 'Pirellulaceae', 'Mariniblastus']	hypothetical protein [Mariniblastus fucicola]	686	899	0.92	0	26.91	2156
MFA7005585.1	Verrucomicrobiia bacterium	['Bacteria', 'Pseudomonadati', 'Verrucomicrobiota', 'Verrucomicrobiia']	hypothetical protein [Verrucomicrobiia bacterium]	686	776	0.87	0	27.83	2005
MDC0262692.1	Verrucomicrobiales bacterium	['Bacteria', 'Pseudomonadati', 'Verrucomicrobiota', 'Verrucomicrobiia', 'Verrucomicrobiales']	hypothetical protein [Verrucomicrobiales bacterium]	686	894	0.85	0	28.58	2098
WP_407678739.1	Candidatus Seribacter sulfatis	['Bacteria', 'Pseudomonadati', 'Verrucomicrobiota', 'Opitutia', 'Opitutales', 'Candidatus Seribacteraceae', 'Candidatus Seribacter']	hypothetical protein [Candidatus Seribacter sulfatis]	684	845	0.92	0	28.3	2171
MEI6654277.1	Verrucomicrobiota bacterium	['Bacteria', 'Pseudomonadati', 'Verrucomicrobiota']	hypothetical protein [Verrucomicrobiota bacterium]	684	875	0.93	0	26.52	2222
MCH2065026.1	Roseibacillus sp.	['Bacteria', 'Pseudomonadati', 'Verrucomicrobiota', 'Verrucomicrobiia', 'Verrucomicrobiales', 'Verrucomicrobiaceae', 'Roseibacillus']	FH2 domain-containing protein [Roseibacillus sp.]	684	885	0.93	0	27.61	2140
MDE0860746.1	Akkermansiaceae bacterium	['Bacteria', 'Pseudomonadati', 'Verrucomicrobiota', 'Verrucomicrobiia', 'Verrucomicrobiales', 'Akkermansiaceae']	hypothetical protein [Akkermansiaceae bacterium]	684	882	0.92	0	27.05	2113
MFT7618480.1	Planctomycetota bacterium	['Bacteria', 'Pseudomonadati', 'Planctomycetota']	hypothetical protein [Planctomycetota bacterium]	683	892	0.93	0	28.03	2105
MBK8093092.1	Verrucomicrobiaceae bacterium	['Bacteria', 'Pseudomonadati', 'Verrucomicrobiota', 'Verrucomicrobiia', 'Verrucomicrobiales', 'Verrucomicrobiaceae']	hypothetical protein [Verrucomicrobiaceae bacterium]	682	876	0.93	0	28.1	2174
HQW28733.1	Verrucomicrobiales bacterium	['Bacteria', 'Pseudomonadati', 'Verrucomicrobiota', 'Verrucomicrobiia', 'Verrucomicrobiales']	hypothetical protein [Verrucomicrobiales bacterium]	682	682	0.81	0	26.96	1898
MGD8836089.1	Desulfobacteraceae bacterium	['Bacteria', 'Pseudomonadati', 'Thermodesulfobacteriota', 'Desulfobacteria', 'Desulfobacterales', 'Desulfobacteraceae']	hypothetical protein [Desulfobacteraceae bacterium]	682	682	0.74	0	29	1626
MAF67105.1	Planctomycetota bacterium	['Bacteria', 'Pseudomonadati', 'Planctomycetota']	hypothetical protein [Planctomycetota bacterium]	682	885	0.92	0	25.28	2077
MDC0920894.1	Opitutales bacterium	['Bacteria', 'Pseudomonadati', 'Verrucomicrobiota', 'Opitutia', 'Opitutales']	hypothetical protein [Opitutales bacterium]	682	842	0.92	0	28.2	2171
MDP6410463.1	Planctomycetota bacterium	['Bacteria', 'Pseudomonadati', 'Planctomycetota']	hypothetical protein [Planctomycetota bacterium]	681	884	0.92	0	25.28	2077
MEQ1860487.1	Chthoniobacteraceae bacterium	['Bacteria', 'Pseudomonadati', 'Verrucomicrobiota', 'Spartobacteria', 'Chthoniobacterales', 'Chthoniobacteraceae']	hypothetical protein [Chthoniobacteraceae bacterium]	680	870	0.93	0	26.21	2153
MBL8723775.1	Planctomycetota bacterium	['Bacteria', 'Pseudomonadati', 'Planctomycetota']	hypothetical protein [Planctomycetota bacterium]	674	842	0.93	0	26	2138
RFC52499.1	Verrucomicrobiota bacterium	['Bacteria', 'Pseudomonadati', 'Verrucomicrobiota']	MAG: hypothetical protein DVB22_000576 [Verrucomicrobiota bacterium]	673	878	0.93	0	27.69	2168
MEC8790100.1	Verrucomicrobiota bacterium	['Bacteria', 'Pseudomonadati', 'Verrucomicrobiota']	hypothetical protein [Verrucomicrobiota bacterium]	672	845	0.93	0	28.15	2126
MDF1658708.1	Verrucomicrobiales bacterium	['Bacteria', 'Pseudomonadati', 'Verrucomicrobiota', 'Verrucomicrobiia', 'Verrucomicrobiales']	hypothetical protein [Verrucomicrobiales bacterium]	672	887	0.92	0	26.43	2090
MFO1485241.1	Verrucomicrobiaceae bacterium	['Bacteria', 'Pseudomonadati', 'Verrucomicrobiota', 'Verrucomicrobiia', 'Verrucomicrobiales', 'Verrucomicrobiaceae']	hypothetical protein [Verrucomicrobiaceae bacterium]	672	871	0.92	0	27.55	2201
MEC8656321.1	Verrucomicrobiota bacterium	['Bacteria', 'Pseudomonadati', 'Verrucomicrobiota']	hypothetical protein [Verrucomicrobiota bacterium]	672	845	0.93	0	28.15	2126
MEO2011810.1	Pirellulaceae bacterium	['Bacteria', 'Pseudomonadati', 'Planctomycetota', 'Planctomycetia', 'Pirellulales', 'Pirellulaceae']	hypothetical protein [Pirellulaceae bacterium]	672	873	0.92	0	26.75	2087
MCX6898257.1	Verrucomicrobiota bacterium	['Bacteria', 'Pseudomonadati', 'Verrucomicrobiota']	autotransporter-associated beta strand repeat-containing protein [Verrucomicrobiota bacterium]	671	850	0.93	0	27.21	2187
MDA7621672.1	bacterium	['Bacteria']	hypothetical protein [bacterium]	671	671	0.76	0	28.22	1723
MFN0128566.1	Verrucomicrobiales bacterium	['Bacteria', 'Pseudomonadati', 'Verrucomicrobiota', 'Verrucomicrobiia', 'Verrucomicrobiales']	hypothetical protein [Verrucomicrobiales bacterium]	671	872	0.94	0	26.5	2168
HIM31324.1	Planctomycetota bacterium	['Bacteria', 'Pseudomonadati', 'Planctomycetota']	hypothetical protein [Planctomycetota bacterium]	670	872	0.92	0	26.7	2087
KAB2647688.1	Verrucomicrobiota bacterium	['Bacteria', 'Pseudomonadati', 'Verrucomicrobiota']	MAG: hypothetical protein DVB27_03270, partial [Verrucomicrobiota bacterium]	670	670	0.77	0	27.33	1778
MEM1441291.1	Verrucomicrobiota bacterium	['Bacteria', 'Pseudomonadati', 'Verrucomicrobiota']	hypothetical protein [Verrucomicrobiota bacterium]	668	875	0.93	0	27.75	2090
MEX1024612.1	Planctomycetota bacterium	['Bacteria', 'Pseudomonadati', 'Planctomycetota']	hypothetical protein [Planctomycetota bacterium]	668	809	0.92	0	25.14	2055
MAK27193.1	Opitutia bacterium	['Bacteria', 'Pseudomonadati', 'Verrucomicrobiota', 'Opitutia']	hypothetical protein [Opitutia bacterium]	667	840	0.93	0	28.06	2126
WP_395745982.1	Prosthecobacter sp.	['Bacteria', 'Pseudomonadati', 'Verrucomicrobiota', 'Verrucomicrobiia', 'Verrucomicrobiales', 'Verrucomicrobiaceae', 'Prosthecobacter']	hypothetical protein [Prosthecobacter sp.]	667	850	0.93	0	27.28	2195
MDA8977276.1	Akkermansiaceae bacterium	['Bacteria', 'Pseudomonadati', 'Verrucomicrobiota', 'Verrucomicrobiia', 'Verrucomicrobiales', 'Akkermansiaceae']	hypothetical protein [Akkermansiaceae bacterium]	667	757	0.75	0	28.77	1703
MEI6674424.1	Verrucomicrobiota bacterium	['Bacteria', 'Pseudomonadati', 'Verrucomicrobiota']	hypothetical protein [Verrucomicrobiota bacterium]	665	852	0.92	0	26.67	2215
MEO0017946.1	Verrucomicrobiota bacterium	['Bacteria', 'Pseudomonadati', 'Verrucomicrobiota']	hypothetical protein [Verrucomicrobiota bacterium]	664	848	0.91	0	26.03	2199
MAB76104.1	Verrucomicrobiales bacterium	['Bacteria', 'Pseudomonadati', 'Verrucomicrobiota', 'Verrucomicrobiia', 'Verrucomicrobiales']	hypothetical protein [Verrucomicrobiales bacterium]	664	876	0.92	0	27.14	2121
MCX6980946.1	Verrucomicrobiota bacterium	['Bacteria', 'Pseudomonadati', 'Verrucomicrobiota']	hypothetical protein [Verrucomicrobiota bacterium]	663	844	0.92	0	26.7	2227
MBK8041051.1	Verrucomicrobiaceae bacterium	['Bacteria', 'Pseudomonadati', 'Verrucomicrobiota', 'Verrucomicrobiia', 'Verrucomicrobiales', 'Verrucomicrobiaceae']	hypothetical protein [Verrucomicrobiaceae bacterium]	662	855	0.92	0	27.81	2196
HBJ84658.1	Verrucomicrobiales bacterium	['Bacteria', 'Pseudomonadati', 'Verrucomicrobiota', 'Verrucomicrobiia', 'Verrucomicrobiales']	hypothetical protein [Verrucomicrobiales bacterium]	660	859	0.92	0	26.78	2185
MBP82491.1	Verrucomicrobiales bacterium	['Bacteria', 'Pseudomonadati', 'Verrucomicrobiota', 'Verrucomicrobiia', 'Verrucomicrobiales']	hypothetical protein [Verrucomicrobiales bacterium]	660	870	0.93	0	27.41	2121
CAI8368631.1	Akkermansiaceae bacterium UBA1506	['Bacteria', 'Pseudomonadati', 'Verrucomicrobiota', 'Verrucomicrobiia', 'Verrucomicrobiales', 'Akkermansiaceae']	MAG: Uncharacterised protein [Akkermansiaceae bacterium UBA1506]	660	872	0.92	0	26.99	2121
MEI6176945.1	Verrucomicrobiota bacterium	['Bacteria', 'Pseudomonadati', 'Verrucomicrobiota']	hypothetical protein [Verrucomicrobiota bacterium]	659	852	0.84	0	27.38	2149
MDA7879729.1	Akkermansiaceae bacterium	['Bacteria', 'Pseudomonadati', 'Verrucomicrobiota', 'Verrucomicrobiia', 'Verrucomicrobiales', 'Akkermansiaceae']	hypothetical protein [Akkermansiaceae bacterium]	655	655	0.64	0	29.89	1501
MDA7900958.1	Akkermansiaceae bacterium	['Bacteria', 'Pseudomonadati', 'Verrucomicrobiota', 'Verrucomicrobiia', 'Verrucomicrobiales', 'Akkermansiaceae']	hypothetical protein [Akkermansiaceae bacterium]	655	655	0.64	0	29.88	1518
MCG8600092.1	Verrucomicrobiales bacterium	['Bacteria', 'Pseudomonadati', 'Verrucomicrobiota', 'Verrucomicrobiia', 'Verrucomicrobiales']	hypothetical protein [Verrucomicrobiales bacterium]	653	866	0.75	0	29.22	1713
HAW98858.1	Opitutia bacterium	['Bacteria', 'Pseudomonadati', 'Verrucomicrobiota', 'Opitutia']	hypothetical protein [Opitutia bacterium]	652	652	0.72	0	29.19	1676
MFO0736312.1	Labilithrix sp.	['Bacteria', 'Pseudomonadati', 'Myxococcota', 'Polyangia', 'Polyangiales', 'Labilitrichaceae', 'Labilithrix']	hypothetical protein [Labilithrix sp.]	648	831	0.86	0	26.79	2096
MEC8512854.1	Planctomycetota bacterium	['Bacteria', 'Pseudomonadati', 'Planctomycetota']	hypothetical protein [Planctomycetota bacterium]	645	821	0.92	0	25.48	2121
MDG0964781.1	Opitutales bacterium	['Bacteria', 'Pseudomonadati', 'Verrucomicrobiota', 'Opitutia', 'Opitutales']	hypothetical protein [Opitutales bacterium]	643	805	0.93	0	26.09	2145
MDG1324417.1	Opitutales bacterium	['Bacteria', 'Pseudomonadati', 'Verrucomicrobiota', 'Opitutia', 'Opitutales']	hypothetical protein [Opitutales bacterium]	642	804	0.93	0	26.15	2146
HUG70756.1	Pirellulaceae bacterium	['Bacteria', 'Pseudomonadati', 'Planctomycetota', 'Planctomycetia', 'Pirellulales', 'Pirellulaceae']	hypothetical protein [Pirellulaceae bacterium]	642	642	0.7	0	28.74	1566
MCE2694245.1	Verrucomicrobiaceae bacterium	['Bacteria', 'Pseudomonadati', 'Verrucomicrobiota', 'Verrucomicrobiia', 'Verrucomicrobiales', 'Verrucomicrobiaceae']	hypothetical protein [Verrucomicrobiaceae bacterium]	641	825	0.92	0	27.24	2175
MFO0912824.1	Pirellulales bacterium	['Bacteria', 'Pseudomonadati', 'Planctomycetota', 'Planctomycetia', 'Pirellulales']	hypothetical protein [Pirellulales bacterium]	640	818	0.92	0	25.55	2123
GJM23143.1	Planctomycetota bacterium	['Bacteria', 'Pseudomonadati', 'Planctomycetota']	MAG: hypothetical protein DHS20C15_30580 [Planctomycetota bacterium]	637	832	0.92	0	25.77	2095
MGB0153695.1	Verrucomicrobiales bacterium	['Bacteria', 'Pseudomonadati', 'Verrucomicrobiota', 'Verrucomicrobiia', 'Verrucomicrobiales']	hypothetical protein [Verrucomicrobiales bacterium]	635	845	0.92	0	27.42	2119
MCX6871329.1	Verrucomicrobiota bacterium	['Bacteria', 'Pseudomonadati', 'Verrucomicrobiota']	hypothetical protein [Verrucomicrobiota bacterium]	635	771	0.92	0	25.69	2175
MDB4741541.1	Akkermansiaceae bacterium	['Bacteria', 'Pseudomonadati', 'Verrucomicrobiota', 'Verrucomicrobiia', 'Verrucomicrobiales', 'Akkermansiaceae']	hypothetical protein [Akkermansiaceae bacterium]	634	833	0.74	0	29.58	1673
MBL4844513.1	Planctomycetota bacterium	['Bacteria', 'Pseudomonadati', 'Planctomycetota']	hypothetical protein [Planctomycetota bacterium]	634	829	0.92	0	26.52	2079
MEY4324534.1	Verrucomicrobiota bacterium	['Bacteria', 'Pseudomonadati', 'Verrucomicrobiota']	hypothetical protein [Verrucomicrobiota bacterium]	633	771	0.92	0	26.32	2166
RKY22069.1	Planctomycetota bacterium	['Bacteria', 'Pseudomonadati', 'Planctomycetota']	MAG: hypothetical protein DRQ55_02135 [Planctomycetota bacterium]	632	781	0.84	0	27.17	2094
MDB4802028.1	Akkermansiaceae bacterium	['Bacteria', 'Pseudomonadati', 'Verrucomicrobiota', 'Verrucomicrobiia', 'Verrucomicrobiales', 'Akkermansiaceae']	hypothetical protein [Akkermansiaceae bacterium]	630	831	0.74	0	29.6	1666
MSU85598.1	Pedosphaera sp.	['Bacteria', 'Pseudomonadati', 'Verrucomicrobiota', 'Verrucomicrobiia', 'Limisphaerales', 'Limisphaerales incertae sedis', 'Pedosphaera']	hypothetical protein [Pedosphaera sp.]	629	773	0.92	0	25.69	2175
MEC8826605.1	Verrucomicrobiota bacterium	['Bacteria', 'Pseudomonadati', 'Verrucomicrobiota']	hypothetical protein [Verrucomicrobiota bacterium]	628	835	0.92	0	27.17	2119
MEC8864894.1	Verrucomicrobiota bacterium	['Bacteria', 'Pseudomonadati', 'Verrucomicrobiota']	hypothetical protein [Verrucomicrobiota bacterium]	628	801	0.8	0	29	1858
MDA7540627.1	bacterium	['Bacteria']	hypothetical protein [bacterium]	628	828	0.74	0	29.71	1677
MEE3061167.1	Verrucomicrobiota bacterium	['Bacteria', 'Pseudomonadati', 'Verrucomicrobiota']	hypothetical protein [Verrucomicrobiota bacterium]	626	800	0.8	0	28.9	1858
MFM7817233.1	Verrucomicrobiota bacterium	['Bacteria', 'Pseudomonadati', 'Verrucomicrobiota']	hypothetical protein [Verrucomicrobiota bacterium]	625	780	0.92	0	26.08	2137
MDB4719623.1	Akkermansiaceae bacterium	['Bacteria', 'Pseudomonadati', 'Verrucomicrobiota', 'Verrucomicrobiia', 'Verrucomicrobiales', 'Akkermansiaceae']	hypothetical protein [Akkermansiaceae bacterium]	624	624	0.73	0	28.18	1657
MFP4387770.1	Desulfococcaceae bacterium	['Bacteria', 'Pseudomonadati', 'Thermodesulfobacteriota', 'Desulfobacteria', 'Desulfobacterales', 'Desulfococcaceae']	hypothetical protein [Desulfococcaceae bacterium]	623	803	0.93	0	25.61	2057
MFP4419821.1	Desulfococcaceae bacterium	['Bacteria', 'Pseudomonadati', 'Thermodesulfobacteriota', 'Desulfobacteria', 'Desulfobacterales', 'Desulfococcaceae']	hypothetical protein [Desulfococcaceae bacterium]	622	803	0.93	0	25.61	2057
MDA0724724.1	Verrucomicrobiota bacterium	['Bacteria', 'Pseudomonadati', 'Verrucomicrobiota']	hypothetical protein [Verrucomicrobiota bacterium]	622	622	0.71	0	27.39	1641
MFP4582437.1	Desulfococcaceae bacterium	['Bacteria', 'Pseudomonadati', 'Thermodesulfobacteriota', 'Desulfobacteria', 'Desulfobacterales', 'Desulfococcaceae']	hypothetical protein [Desulfococcaceae bacterium]	622	802	0.93	0	25.61	2057
HUS91452.1	Phycisphaerae bacterium	['Bacteria', 'Pseudomonadati', 'Planctomycetota', 'Phycisphaerae']	hypothetical protein [Phycisphaerae bacterium]	620	620	0.7	0	27.98	1570
MDE0820632.1	Opitutales bacterium	['Bacteria', 'Pseudomonadati', 'Verrucomicrobiota', 'Opitutia', 'Opitutales']	hypothetical protein [Opitutales bacterium]	620	620	0.56	0	31.47	1298
MFP6885731.1	Roseibacillus sp.	['Bacteria', 'Pseudomonadati', 'Verrucomicrobiota', 'Verrucomicrobiia', 'Verrucomicrobiales', 'Verrucomicrobiaceae', 'Roseibacillus']	hypothetical protein [Roseibacillus sp.]	615	615	0.73	0	27.69	1687
MDP6540565.1	Planctomycetota bacterium	['Bacteria', 'Pseudomonadati', 'Planctomycetota']	hypothetical protein [Planctomycetota bacterium]	613	613	0.65	0	26.89	1665
MEC7394229.1	Verrucomicrobiota bacterium	['Bacteria', 'Pseudomonadati', 'Verrucomicrobiota']	hypothetical protein [Verrucomicrobiota bacterium]	612	612	0.68	0	28.79	1592
HVY62735.1	Planctomycetota bacterium	['Bacteria', 'Pseudomonadati', 'Planctomycetota']	hypothetical protein [Planctomycetota bacterium]	606	606	0.58	0	28.6	1367
MDF3129324.1	Kiritimatiellaeota bacterium B1221	['Bacteria', 'Pseudomonadati', 'Kiritimatiellota']	hypothetical protein [Kiritimatiellaeota bacterium B1221]	621	774	0.93	2E-180	26.18	2104
MFZ9854045.1	Limisphaerales bacterium	['Bacteria', 'Pseudomonadati', 'Verrucomicrobiota', 'Verrucomicrobiia', 'Limisphaerales']	hypothetical protein [Limisphaerales bacterium]	620	776	0.92	5E-180	25.89	2135
MEY4690727.1	Verrucomicrobiota bacterium	['Bacteria', 'Pseudomonadati', 'Verrucomicrobiota']	hypothetical protein [Verrucomicrobiota bacterium]	620	759	0.92	6E-180	24.97	2179
MCM8537672.1	Lentisphaeraceae bacterium	['Bacteria', 'Pseudomonadati', 'Lentisphaerota', 'Lentisphaeria', 'Lentisphaerales', 'Lentisphaeraceae']	hypothetical protein [Lentisphaeraceae bacterium]	617	780	0.86	3E-179	28.37	2070
MBN2452577.1	Lentisphaeria bacterium	['Bacteria', 'Pseudomonadati', 'Lentisphaerota', 'Lentisphaeria']	hypothetical protein [Lentisphaeria bacterium]	611	819	0.77	3E-179	26.96	1788
MEE2886150.1	Planctomycetota bacterium	['Bacteria', 'Pseudomonadati', 'Planctomycetota']	hypothetical protein [Planctomycetota bacterium]	616	1144	0.9	8E-179	29.27	2128
MDP6111643.1	Planctomycetota bacterium	['Bacteria', 'Pseudomonadati', 'Planctomycetota']	hypothetical protein [Planctomycetota bacterium]	602	602	0.67	1E-178	29.04	1514
MEY3536358.1	Verrucomicrobiota bacterium	['Bacteria', 'Pseudomonadati', 'Verrucomicrobiota']	hypothetical protein [Verrucomicrobiota bacterium]	613	688	0.86	2E-178	25.57	2015
MDH4373628.1	Verrucomicrobiota bacterium	['Bacteria', 'Pseudomonadati', 'Verrucomicrobiota']	hypothetical protein [Verrucomicrobiota bacterium]	616	761	0.92	2E-178	25.62	2176
MCM8531747.1	Lentisphaeraceae bacterium	['Bacteria', 'Pseudomonadati', 'Lentisphaerota', 'Lentisphaeria', 'Lentisphaerales', 'Lentisphaeraceae']	hypothetical protein [Lentisphaeraceae bacterium]	612	777	0.84	8E-178	28.58	2063
NIA21968.1	Anaerolineaceae bacterium	['Bacteria', 'Bacillati', 'Chloroflexota', 'Anaerolineae', 'Anaerolineales', 'Anaerolineaceae']	hypothetical protein [Anaerolineaceae bacterium]	596	596	0.58	1E-177	29.64	1383
MFM7216132.1	Verrucomicrobiota bacterium	['Bacteria', 'Pseudomonadati', 'Verrucomicrobiota']	hypothetical protein [Verrucomicrobiota bacterium]	612	765	0.92	4E-177	25.9	2137
MFZ4817808.1	Limisphaerales bacterium	['Bacteria', 'Pseudomonadati', 'Verrucomicrobiota', 'Verrucomicrobiia', 'Limisphaerales']	hypothetical protein [Limisphaerales bacterium]	610	753	0.91	9E-177	25.74	2115
MEC8557733.1	Planctomycetota bacterium	['Bacteria', 'Pseudomonadati', 'Planctomycetota']	hypothetical protein [Planctomycetota bacterium]	610	816	0.92	1E-176	26.17	2104
MEJ6729715.1	Akkermansiaceae bacterium	['Bacteria', 'Pseudomonadati', 'Verrucomicrobiota', 'Verrucomicrobiia', 'Verrucomicrobiales', 'Akkermansiaceae']	hypothetical protein [Akkermansiaceae bacterium]	599	790	0.73	3E-176	28.84	1651
HVK18736.1	Fimbriiglobus sp.	['Bacteria', 'Pseudomonadati', 'Planctomycetota', 'Planctomycetia', 'Gemmatales', 'Gemmataceae', 'Fimbriiglobus']	Ig-like domain-containing protein [Fimbriiglobus sp.]	591	591	0.56	6E-176	29.88	1369
MEQ1903001.1	Pirellulaceae bacterium	['Bacteria', 'Pseudomonadati', 'Planctomycetota', 'Planctomycetia', 'Pirellulales', 'Pirellulaceae']	hypothetical protein [Pirellulaceae bacterium]	607	774	0.92	2E-175	26.39	2145
HAK97666.1	Planctomycetota bacterium	['Bacteria', 'Pseudomonadati', 'Planctomycetota']	hypothetical protein [Planctomycetota bacterium]	605	1102	0.89	4E-175	29.84	2113
MCZ6795284.1	Planctomycetota bacterium	['Bacteria', 'Pseudomonadati', 'Planctomycetota']	hypothetical protein [Planctomycetota bacterium]	589	589	0.59	5E-175	28.82	1386
MBK7536321.1	Myxococcales bacterium	['Bacteria', 'Pseudomonadati', 'Myxococcota', 'Myxococcia', 'Myxococcales']	hypothetical protein [Myxococcales bacterium]	603	769	0.92	3E-174	24.12	2087
MGA0332710.1	Kiritimatiellia bacterium	['Bacteria', 'Pseudomonadati', 'Kiritimatiellota', 'Kiritimatiellia']	hypothetical protein [Kiritimatiellia bacterium]	601	738	0.91	8E-174	25.9	2095
MBM3850664.1	Verrucomicrobiota bacterium	['Bacteria', 'Pseudomonadati', 'Verrucomicrobiota']	hypothetical protein [Verrucomicrobiota bacterium]	602	743	0.92	1E-173	24.52	2181
MEM9942907.1	Planctomycetota bacterium	['Bacteria', 'Pseudomonadati', 'Planctomycetota']	hypothetical protein [Planctomycetota bacterium]	594	594	0.74	1E-173	26.74	1748
MGA0369229.1	Kiritimatiellia bacterium	['Bacteria', 'Pseudomonadati', 'Kiritimatiellota', 'Kiritimatiellia']	hypothetical protein [Kiritimatiellia bacterium]	599	736	0.88	2E-173	26.22	2008
MDA7655257.1	Akkermansiaceae bacterium	['Bacteria', 'Pseudomonadati', 'Verrucomicrobiota', 'Verrucomicrobiia', 'Verrucomicrobiales', 'Akkermansiaceae']	hypothetical protein [Akkermansiaceae bacterium]	586	641	0.64	3E-173	28.98	1451
NLF69489.1	Candidatus Anammoximicrobium sp.	['Bacteria', 'Pseudomonadati', 'Planctomycetota', 'Planctomycetia', 'Pirellulales', 'Pirellulaceae', 'Candidatus Anammoximicrobium']	hypothetical protein [Candidatus Anammoximicrobium sp.]	599	1130	0.88	6E-173	30.31	2123
MCH8529102.1	Kiritimatiellia bacterium	['Bacteria', 'Pseudomonadati', 'Kiritimatiellota', 'Kiritimatiellia']	hypothetical protein [Kiritimatiellia bacterium]	598	753	0.92	1E-172	25.22	2095
MBI5725700.1	Planctomycetota bacterium	['Bacteria', 'Pseudomonadati', 'Planctomycetota']	hypothetical protein [Planctomycetota bacterium]	584	584	0.64	1E-172	28.64	1468
HUW55555.1	Planctomycetota bacterium	['Bacteria', 'Pseudomonadati', 'Planctomycetota']	hypothetical protein [Planctomycetota bacterium]	598	1117	0.88	1E-172	29.94	2091
MCC6509716.1	Pirellulaceae bacterium	['Bacteria', 'Pseudomonadati', 'Planctomycetota', 'Planctomycetia', 'Pirellulales', 'Pirellulaceae']	hypothetical protein [Pirellulaceae bacterium]	596	721	0.9	2E-172	26.3	2005
WP_145194681.1	Saltatorellus ferox	['Bacteria', 'Pseudomonadati', 'Planctomycetota', 'Planctomycetia', 'Planctomycetia incertae sedis', 'Saltatorellus']	hypothetical protein [Saltatorellus ferox]	597	766	0.92	2E-172	24.77	2110
MFP6648595.1	Pirellulaceae bacterium	['Bacteria', 'Pseudomonadati', 'Planctomycetota', 'Planctomycetia', 'Pirellulales', 'Pirellulaceae']	hypothetical protein [Pirellulaceae bacterium]	583	583	0.59	3E-172	29.38	1443
MDP6502721.1	Planctomycetota bacterium	['Bacteria', 'Pseudomonadati', 'Planctomycetota']	hypothetical protein [Planctomycetota bacterium]	579	579	0.58	4E-172	29.76	1318
MFH0946250.1	Planctomycetota bacterium	['Bacteria', 'Pseudomonadati', 'Planctomycetota']	hypothetical protein [Planctomycetota bacterium]	593	990	0.83	1E-171	30.61	1970
KAF9363998.1	Mortierella sp. NVP85	['Eukaryota', 'Fungi', 'Fungi incertae sedis', 'Mucoromycota', 'Mortierellomycotina', 'Mortierellomycetes', 'Mortierellales', 'Mortierellaceae', 'Mortierella']	hypothetical protein BGX34_002803 [Mortierella sp. NVP85]	596	717	0.82	5E-171	29.02	2294
MCY2989171.1	Planctomycetota bacterium	['Bacteria', 'Pseudomonadati', 'Planctomycetota']	hypothetical protein [Planctomycetota bacterium]	579	579	0.58	1E-170	29.3	1478
QDV27698.1	Aureliella helgolandensis	['Bacteria', 'Pseudomonadati', 'Planctomycetota', 'Planctomycetia', 'Pirellulales', 'Pirellulaceae', 'Aureliella']	hypothetical protein Q31a_60910 [Aureliella helgolandensis]	592	781	0.92	3E-170	25.46	2135
MDB4658087.1	bacterium	['Bacteria']	hypothetical protein [bacterium]	582	782	0.72	4E-170	29.01	1634
WP_197355824.1	Aureliella helgolandensis	['Bacteria', 'Pseudomonadati', 'Planctomycetota', 'Planctomycetia', 'Pirellulales', 'Pirellulaceae', 'Aureliella']	hypothetical protein [Aureliella helgolandensis]	591	780	0.92	5E-170	25.46	2114
MDA1014640.1	Planctomycetota bacterium	['Bacteria', 'Pseudomonadati', 'Planctomycetota']	hypothetical protein [Planctomycetota bacterium]	576	576	0.58	6E-170	29.66	1436
MFP4307563.1	Desulfococcaceae bacterium	['Bacteria', 'Pseudomonadati', 'Thermodesulfobacteriota', 'Desulfobacteria', 'Desulfobacterales', 'Desulfococcaceae']	hypothetical protein [Desulfococcaceae bacterium]	582	761	0.74	7E-170	28.1	1660
MDH3717990.1	Planctomycetota bacterium	['Bacteria', 'Pseudomonadati', 'Planctomycetota']	hypothetical protein [Planctomycetota bacterium]	577	577	0.65	9E-170	27.82	1477
KAI8363646.1	Mortierella sp. GBAus27b	['Eukaryota', 'Fungi', 'Fungi incertae sedis', 'Mucoromycota', 'Mortierellomycotina', 'Mortierellomycetes', 'Mortierellales', 'Mortierellaceae', 'Mortierella']	hypothetical protein B0O80DRAFT_434200 [Mortierella sp. GBAus27b]	592	715	0.82	1E-169	28.24	2305
MDA7884224.1	Akkermansiaceae bacterium	['Bacteria', 'Pseudomonadati', 'Verrucomicrobiota', 'Verrucomicrobiia', 'Verrucomicrobiales', 'Akkermansiaceae']	hypothetical protein [Akkermansiaceae bacterium]	572	572	0.59	3E-169	29.41	1367
MBP7751490.1	Planctomycetota bacterium	['Bacteria', 'Pseudomonadati', 'Planctomycetota']	hypothetical protein [Planctomycetota bacterium]	588	1084	0.86	3E-169	30.1	2106
HUT34930.1	Planctomycetota bacterium	['Bacteria', 'Pseudomonadati', 'Planctomycetota']	hypothetical protein [Planctomycetota bacterium]	588	810	0.69	3E-169	29.23	2114
MBL8852496.1	Planctomycetaceae bacterium	['Bacteria', 'Pseudomonadati', 'Planctomycetota', 'Planctomycetia', 'Planctomycetales', 'Planctomycetaceae']	hypothetical protein [Planctomycetaceae bacterium]	585	585	0.73	1E-168	26.33	1995
MDP1562664.1	Pirellulaceae bacterium	['Bacteria', 'Pseudomonadati', 'Planctomycetota', 'Planctomycetia', 'Pirellulales', 'Pirellulaceae']	hypothetical protein [Pirellulaceae bacterium]	587	738	0.92	1E-168	25.32	2115
MEE2939075.1	Planctomycetota bacterium	['Bacteria', 'Pseudomonadati', 'Planctomycetota']	hypothetical protein [Planctomycetota bacterium]	576	576	0.67	1E-168	25.5	1600
HTL38273.1	Kofleriaceae bacterium	['Bacteria', 'Pseudomonadati', 'Myxococcota', 'Polyangia', 'Haliangiales', 'Kofleriaceae']	hypothetical protein [Kofleriaceae bacterium]	585	763	0.92	2E-168	24.96	2059
KAK3813178.1	Benniella sp.	['Eukaryota', 'Fungi', 'Fungi incertae sedis', 'Mucoromycota', 'Mortierellomycotina', 'Mortierellomycetes', 'Mortierellales', 'Mortierellaceae', 'Benniella']	MAG: hypothetical protein J3Q66DRAFT_390083 [Benniella sp.]	588	714	0.83	3E-168	28.37	2300
KPK84887.1	Phycisphaerae bacterium SM23_33	['Bacteria', 'Pseudomonadati', 'Planctomycetota', 'Phycisphaerae']	MAG: hypothetical protein AMJ81_04615 [Phycisphaerae bacterium SM23_33]	584	1102	0.87	4E-168	29.78	2076
HCN80336.1	Verrucomicrobiales bacterium	['Bacteria', 'Pseudomonadati', 'Verrucomicrobiota', 'Verrucomicrobiia', 'Verrucomicrobiales']	hypothetical protein [Verrucomicrobiales bacterium]	574	771	0.73	2E-167	28.94	1643
MDP7254077.1	Planctomycetota bacterium	['Bacteria', 'Pseudomonadati', 'Planctomycetota']	hypothetical protein [Planctomycetota bacterium]	569	569	0.58	3E-167	29.64	1461
HEY3325008.1	Planctomycetota bacterium	['Bacteria', 'Pseudomonadati', 'Planctomycetota']	hypothetical protein [Planctomycetota bacterium]	582	806	0.69	4E-167	29.37	2114
MEZ4362678.1	Kofleriaceae bacterium	['Bacteria', 'Pseudomonadati', 'Myxococcota', 'Polyangia', 'Haliangiales', 'Kofleriaceae']	hypothetical protein [Kofleriaceae bacterium]	579	739	0.91	2E-166	24.28	2077
MFP6768004.1	Planctomycetaceae bacterium	['Bacteria', 'Pseudomonadati', 'Planctomycetota', 'Planctomycetia', 'Planctomycetales', 'Planctomycetaceae']	hypothetical protein [Planctomycetaceae bacterium]	560	560	0.47	3E-166	32.24	1249
MFC1757418.1	Planctomycetota bacterium	['Bacteria', 'Pseudomonadati', 'Planctomycetota']	hypothetical protein [Planctomycetota bacterium]	566	566	0.66	3E-166	28.5	1466
MFN6102865.1	Planctomycetaceae bacterium	['Bacteria', 'Pseudomonadati', 'Planctomycetota', 'Planctomycetia', 'Planctomycetales', 'Planctomycetaceae']	hypothetical protein [Planctomycetaceae bacterium]	561	561	0.57	1E-165	29.24	1362
MDP6359195.1	Planctomycetota bacterium	['Bacteria', 'Pseudomonadati', 'Planctomycetota']	hypothetical protein [Planctomycetota bacterium]	557	557	0.51	2E-165	31.98	1211
MDX1927043.1	Pirellulaceae bacterium	['Bacteria', 'Pseudomonadati', 'Planctomycetota', 'Planctomycetia', 'Pirellulales', 'Pirellulaceae']	hypothetical protein [Pirellulaceae bacterium]	577	781	0.92	2E-165	24.95	2120
WP_151970570.1	Candidatus Uabimicrobium amorphum	['Bacteria', 'Pseudomonadati', 'Planctomycetota', 'Candidatus Uabimicrobiia', 'Candidatus Uabimicrobiales', 'Candidatus Uabimicrobiaceae', 'Candidatus Uabimicrobium']	hypothetical protein [Candidatus Uabimicrobium amorphum]	576	1075	0.89	2E-165	30	2060
MDP7275001.1	Planctomycetaceae bacterium	['Bacteria', 'Pseudomonadati', 'Planctomycetota', 'Planctomycetia', 'Planctomycetales', 'Planctomycetaceae']	hypothetical protein [Planctomycetaceae bacterium]	577	1099	0.87	2E-165	30.69	2131
MCE2826837.1	Verrucomicrobium sp.	['Bacteria', 'Pseudomonadati', 'Verrucomicrobiota', 'Verrucomicrobiia', 'Verrucomicrobiales', 'Verrucomicrobiaceae', 'Verrucomicrobium']	hypothetical protein [Verrucomicrobium sp.]	578	711	0.92	2E-165	24.18	2204
MBQ16203.1	Planctomycetaceae bacterium	['Bacteria', 'Pseudomonadati', 'Planctomycetota', 'Planctomycetia', 'Planctomycetales', 'Planctomycetaceae']	hypothetical protein [Planctomycetaceae bacterium]	577	1102	0.87	3E-165	30.69	2131
MBM4040415.1	Planctomycetota bacterium	['Bacteria', 'Pseudomonadati', 'Planctomycetota']	hypothetical protein [Planctomycetota bacterium]	577	1076	0.87	3E-165	29.01	2118
THB69164.1	Gammaproteobacteria bacterium	['Bacteria', 'Pseudomonadati', 'Pseudomonadota', 'Gammaproteobacteria']	MAG: hypothetical protein D6B28_12015 [Gammaproteobacteria bacterium]	576	747	0.93	3E-165	26.95	2087
MFP6752772.1	Pirellulaceae bacterium	['Bacteria', 'Pseudomonadati', 'Planctomycetota', 'Planctomycetia', 'Pirellulales', 'Pirellulaceae']	hypothetical protein [Pirellulaceae bacterium]	563	563	0.58	3E-165	28.99	1448
NQU24829.1	Candidatus Nealsonbacteria bacterium	['Bacteria', 'Candidatus Nealsoniibacteriota']	hypothetical protein [Candidatus Nealsonbacteria bacterium]	575	1087	0.87	8E-165	29.76	2111
MAG58323.1	Planctomycetota bacterium	['Bacteria', 'Pseudomonadati', 'Planctomycetota']	hypothetical protein [Planctomycetota bacterium]	574	1045	0.89	2E-164	28.6	2093
KAG0380084.1	Mortierella sp. AD032	['Eukaryota', 'Fungi', 'Fungi incertae sedis', 'Mucoromycota', 'Mortierellomycotina', 'Mortierellomycetes', 'Mortierellales', 'Mortierellaceae', 'Mortierella']	hypothetical protein BGX24_010303, partial [Mortierella sp. AD032]	572	572	0.65	2E-164	30.29	1958
MFN7770093.1	Planctomycetaceae bacterium	['Bacteria', 'Pseudomonadati', 'Planctomycetota', 'Planctomycetia', 'Planctomycetales', 'Planctomycetaceae']	hypothetical protein [Planctomycetaceae bacterium]	563	563	0.57	3E-164	29.11	1575
MCX5744853.1	Pseudomonadota bacterium	['Bacteria', 'Pseudomonadati', 'Pseudomonadota']	hypothetical protein [Pseudomonadota bacterium]	573	738	0.84	4E-164	26.03	2082
MFO7904711.1	Pirellulaceae bacterium	['Bacteria', 'Pseudomonadati', 'Planctomycetota', 'Planctomycetia', 'Pirellulales', 'Pirellulaceae']	hypothetical protein [Pirellulaceae bacterium]	573	1071	0.88	4E-164	29.26	2130
KAF9904971.1	Linnemannia zychae	['Eukaryota', 'Fungi', 'Fungi incertae sedis', 'Mucoromycota', 'Mortierellomycotina', 'Mortierellomycetes', 'Mortierellales', 'Mortierellaceae', 'Linnemannia']	hypothetical protein EC991_002153 [Linnemannia zychae]	575	666	0.79	6E-164	29.35	2306
MDB4761164.1	Akkermansiaceae bacterium	['Bacteria', 'Pseudomonadati', 'Verrucomicrobiota', 'Verrucomicrobiia', 'Verrucomicrobiales', 'Akkermansiaceae']	hypothetical protein [Akkermansiaceae bacterium]	562	764	0.7	7E-164	28.76	1581
MDP6424647.1	Planctomycetota bacterium	['Bacteria', 'Pseudomonadati', 'Planctomycetota']	hypothetical protein [Planctomycetota bacterium]	554	554	0.55	9E-164	29.11	1286
MBT7171854.1	Phycisphaerales bacterium	['Bacteria', 'Pseudomonadati', 'Planctomycetota', 'Phycisphaerae', 'Phycisphaerales']	hypothetical protein [Phycisphaerales bacterium]	556	556	0.58	1E-163	30.34	1350
NLX57883.1	Phycisphaerae bacterium	['Bacteria', 'Pseudomonadati', 'Planctomycetota', 'Phycisphaerae']	hypothetical protein [Phycisphaerae bacterium]	572	1097	0.87	1E-163	28.89	2108
HOI56222.1	Phycisphaerae bacterium	['Bacteria', 'Pseudomonadati', 'Planctomycetota', 'Phycisphaerae']	hypothetical protein [Phycisphaerae bacterium]	553	553	0.49	2E-163	30.56	1271
HCD02521.1	Planctomycetaceae bacterium	['Bacteria', 'Pseudomonadati', 'Planctomycetota', 'Planctomycetia', 'Planctomycetales', 'Planctomycetaceae']	hypothetical protein [Planctomycetaceae bacterium]	568	843	0.74	2E-163	30.32	1924
KAK3848637.1	Linnemannia gamsii	['Eukaryota', 'Fungi', 'Fungi incertae sedis', 'Mucoromycota', 'Mortierellomycotina', 'Mortierellomycetes', 'Mortierellales', 'Mortierellaceae', 'Linnemannia']	MAG: hypothetical protein J3R72DRAFT_415966 [Linnemannia gamsii]	574	675	0.79	2E-163	29.46	2315
MBT3201819.1	Phycisphaerales bacterium	['Bacteria', 'Pseudomonadati', 'Planctomycetota', 'Phycisphaerae', 'Phycisphaerales']	hypothetical protein [Phycisphaerales bacterium]	554	554	0.57	2E-163	29.45	1307
MCY3021345.1	Planctomycetota bacterium	['Bacteria', 'Pseudomonadati', 'Planctomycetota']	hypothetical protein [Planctomycetota bacterium]	570	1103	0.79	4E-163	31.29	2107
MCA9123312.1	Planctomycetales bacterium	['Bacteria', 'Pseudomonadati', 'Planctomycetota', 'Planctomycetia', 'Planctomycetales']	hypothetical protein [Planctomycetales bacterium]	570	1082	0.86	5E-163	29.36	2112
MDA0813763.1	Verrucomicrobiota bacterium	['Bacteria', 'Pseudomonadati', 'Verrucomicrobiota']	hypothetical protein [Verrucomicrobiota bacterium]	550	550	0.54	6E-163	30.15	1231
HPD13640.1	Planctomycetota bacterium	['Bacteria', 'Pseudomonadati', 'Planctomycetota']	hypothetical protein [Planctomycetota bacterium]	570	1071	0.86	6E-163	30	2118
MFO0870347.1	Pirellulales bacterium	['Bacteria', 'Pseudomonadati', 'Planctomycetota', 'Planctomycetia', 'Pirellulales']	hypothetical protein [Pirellulales bacterium]	569	1080	0.86	1E-162	29.24	2125
HEY4260481.1	Schlesneria sp.	['Bacteria', 'Pseudomonadati', 'Planctomycetota', 'Planctomycetia', 'Planctomycetales', 'Planctomycetaceae', 'Schlesneria']	hypothetical protein [Schlesneria sp.]	550	550	0.56	2E-162	29.19	1281
KAG0275558.1	Linnemannia exigua	['Eukaryota', 'Fungi', 'Fungi incertae sedis', 'Mucoromycota', 'Mortierellomycotina', 'Mortierellomycetes', 'Mortierellales', 'Mortierellaceae', 'Linnemannia']	hypothetical protein BGZ95_008650 [Linnemannia exigua]	570	681	0.76	3E-162	29.57	2312
WP_253160798.1	Stieleria tagensis	['Bacteria', 'Pseudomonadati', 'Planctomycetota', 'Planctomycetia', 'Pirellulales', 'Pirellulaceae', 'Stieleria']	hypothetical protein [Stieleria tagensis]	568	738	0.83	4E-162	26.05	2122
MCO8124971.1	Stieleria tagensis	['Bacteria', 'Pseudomonadati', 'Planctomycetota', 'Planctomycetia', 'Pirellulales', 'Pirellulaceae', 'Stieleria']	hypothetical protein [Stieleria tagensis]	566	737	0.83	5E-162	26.11	2085
HPK37818.1	Kiritimatiellia bacterium	['Bacteria', 'Pseudomonadati', 'Kiritimatiellota', 'Kiritimatiellia']	hypothetical protein [Kiritimatiellia bacterium]	556	733	0.69	8E-162	28.77	1593
MDE0575602.1	Opitutales bacterium	['Bacteria', 'Pseudomonadati', 'Verrucomicrobiota', 'Opitutia', 'Opitutales']	hypothetical protein [Opitutales bacterium]	554	554	0.58	8E-162	29.04	1483
MEZ5941221.1	Planctomycetaceae bacterium	['Bacteria', 'Pseudomonadati', 'Planctomycetota', 'Planctomycetia', 'Planctomycetales', 'Planctomycetaceae']	hypothetical protein [Planctomycetaceae bacterium]	566	1077	0.87	9E-162	28.92	2137
MBM4088061.1	Planctomycetota bacterium	['Bacteria', 'Pseudomonadati', 'Planctomycetota']	hypothetical protein [Planctomycetota bacterium]	566	1073	0.88	9E-162	27.61	2090
WFB36278.1	Kiritimatiellota bacterium B12222	['Bacteria', 'Pseudomonadati', 'Kiritimatiellota']	hypothetical protein P3T73_00685 [Kiritimatiellota bacterium B12222]	566	714	0.92	1E-161	25.79	2102
XP_051413896.1	Gamsiella multidivaricata	['Eukaryota', 'Fungi', 'Fungi incertae sedis', 'Mucoromycota', 'Mortierellomycotina', 'Mortierellomycetes', 'Mortierellales', 'Mortierellaceae', 'Gamsiella']	uncharacterized protein BC939DRAFT_527666 [Gamsiella multidivaricata]	568	670	0.82	1E-161	28.6	2282
MFN0053965.1	Planctomycetales bacterium	['Bacteria', 'Pseudomonadati', 'Planctomycetota', 'Planctomycetia', 'Planctomycetales']	hypothetical protein [Planctomycetales bacterium]	550	550	0.56	2E-161	27.62	1345
HBH54437.1	Planctomycetaceae bacterium	['Bacteria', 'Pseudomonadati', 'Planctomycetota', 'Planctomycetia', 'Planctomycetales', 'Planctomycetaceae']	hypothetical protein [Planctomycetaceae bacterium]	566	1066	0.89	2E-161	28.19	2179
MCE9603500.1	Planctomycetia bacterium	['Bacteria', 'Pseudomonadati', 'Planctomycetota', 'Planctomycetia']	hypothetical protein [Planctomycetia bacterium]	566	1084	0.79	2E-161	30.74	2136
MBL0215514.1	Myxococcales bacterium	['Bacteria', 'Pseudomonadati', 'Myxococcota', 'Myxococcia', 'Myxococcales']	hypothetical protein [Myxococcales bacterium]	564	742	0.85	3E-161	25.38	2050
MFM7842735.1	Planctomycetota bacterium	['Bacteria', 'Pseudomonadati', 'Planctomycetota']	hypothetical protein [Planctomycetota bacterium]	565	1065	0.83	3E-161	29.18	2124
MDP6718447.1	Pirellulaceae bacterium	['Bacteria', 'Pseudomonadati', 'Planctomycetota', 'Planctomycetia', 'Pirellulales', 'Pirellulaceae']	hypothetical protein [Pirellulaceae bacterium]	547	547	0.57	3E-161	29.66	1274
MBT3569847.1	Opitutia bacterium	['Bacteria', 'Pseudomonadati', 'Verrucomicrobiota', 'Opitutia']	hypothetical protein [Opitutia bacterium]	551	551	0.65	7E-161	27.68	1465
MAE78070.1	Planctomycetota bacterium	['Bacteria', 'Pseudomonadati', 'Planctomycetota']	hypothetical protein [Planctomycetota bacterium]	563	1088	0.86	7E-161	28.97	2107
MFN9200442.1	Planctomycetaceae bacterium	['Bacteria', 'Pseudomonadati', 'Planctomycetota', 'Planctomycetia', 'Planctomycetales', 'Planctomycetaceae']	hypothetical protein [Planctomycetaceae bacterium]	564	1045	0.86	8E-161	29.39	2171
MCC7338898.1	Pirellulaceae bacterium	['Bacteria', 'Pseudomonadati', 'Planctomycetota', 'Planctomycetia', 'Pirellulales', 'Pirellulaceae']	hypothetical protein [Pirellulaceae bacterium]	563	743	0.92	8E-161	25.94	2077
MCA8991397.1	Planctomycetaceae bacterium	['Bacteria', 'Pseudomonadati', 'Planctomycetota', 'Planctomycetia', 'Planctomycetales', 'Planctomycetaceae']	hypothetical protein [Planctomycetaceae bacterium]	564	1073	0.87	9E-161	29.08	2137
MBI4605992.1	Planctomycetota bacterium	['Bacteria', 'Pseudomonadati', 'Planctomycetota']	hypothetical protein [Planctomycetota bacterium]	563	1056	0.88	1E-160	28.87	2125
HVL12972.1	Gemmata sp.	['Bacteria', 'Pseudomonadati', 'Planctomycetota', 'Planctomycetia', 'Gemmatales', 'Gemmataceae', 'Gemmata']	hypothetical protein [Gemmata sp.]	544	544	0.55	2E-160	28.54	1262
MEO8846763.1	Kofleriaceae bacterium	['Bacteria', 'Pseudomonadati', 'Myxococcota', 'Polyangia', 'Haliangiales', 'Kofleriaceae']	hypothetical protein [Kofleriaceae bacterium]	561	734	0.85	2E-160	25.73	2045
MFN7766313.1	Planctomycetaceae bacterium	['Bacteria', 'Pseudomonadati', 'Planctomycetota', 'Planctomycetia', 'Planctomycetales', 'Planctomycetaceae']	hypothetical protein [Planctomycetaceae bacterium]	563	1039	0.86	3E-160	29.33	2171
MBP8300920.1	Planctomycetota bacterium	['Bacteria', 'Pseudomonadati', 'Planctomycetota']	hypothetical protein [Planctomycetota bacterium]	547	547	0.6	3E-160	28.67	1394
MBM3999155.1	Planctomycetota bacterium	['Bacteria', 'Pseudomonadati', 'Planctomycetota']	hypothetical protein [Planctomycetota bacterium]	561	1029	0.88	3E-160	27.56	2100
MFN9374362.1	Planctomycetaceae bacterium	['Bacteria', 'Pseudomonadati', 'Planctomycetota', 'Planctomycetia', 'Planctomycetales', 'Planctomycetaceae']	hypothetical protein [Planctomycetaceae bacterium]	562	1046	0.85	4E-160	29.68	2176
WP_417732459.1	Rosistilla oblonga	['Bacteria', 'Pseudomonadati', 'Planctomycetota', 'Planctomycetia', 'Pirellulales', 'Pirellulaceae', 'Rosistilla']	hypothetical protein [Rosistilla oblonga]	561	749	0.92	5E-160	23.76	2113
MFP6701999.1	Planctomycetaceae bacterium	['Bacteria', 'Pseudomonadati', 'Planctomycetota', 'Planctomycetia', 'Planctomycetales', 'Planctomycetaceae']	hypothetical protein [Planctomycetaceae bacterium]	541	541	0.48	5E-160	31.04	1183
OWK38438.1	Fimbriiglobus ruber	['Bacteria', 'Pseudomonadati', 'Planctomycetota', 'Planctomycetia', 'Gemmatales', 'Gemmataceae', 'Fimbriiglobus']	hypothetical protein FRUB_07558 [Fimbriiglobus ruber]	548	548	0.57	6E-160	29.05	1439
MGE4157536.1	Planctomycetota bacterium	['Bacteria', 'Pseudomonadati', 'Planctomycetota']	hypothetical protein [Planctomycetota bacterium]	560	691	0.92	7E-160	25.94	2064
MCL4206782.1	Pirellulaceae bacterium	['Bacteria', 'Pseudomonadati', 'Planctomycetota', 'Planctomycetia', 'Pirellulales', 'Pirellulaceae']	hypothetical protein [Pirellulaceae bacterium]	549	1072	0.87	5E-156	29.91	2115
NQZ67090.1	Lentisphaeria bacterium	['Bacteria', 'Pseudomonadati', 'Lentisphaerota', 'Lentisphaeria']	hypothetical protein [Lentisphaeria bacterium]	538	686	0.69	5E-156	30.21	1526
KAG0252299.1	Mortierella polycephala	['Eukaryota', 'Fungi', 'Fungi incertae sedis', 'Mucoromycota', 'Mortierellomycotina', 'Mortierellomycetes', 'Mortierellales', 'Mortierellaceae', 'Mortierella']	hypothetical protein BG011_007080 [Mortierella polycephala]	551	656	0.82	5E-156	27.96	2247
MBA3394886.1	Deltaproteobacteria bacterium	['Bacteria', 'Pseudomonadati', 'Myxococcota', 'Myxococcia']	hypothetical protein [Deltaproteobacteria bacterium]	548	723	0.92	8E-156	23.59	2073
MBS0262067.1	Planctomycetota bacterium	['Bacteria', 'Pseudomonadati', 'Planctomycetota']	hypothetical protein [Planctomycetota bacterium]	549	1055	0.86	8E-156	28.9	2140
WP_088253768.1	Fimbriiglobus ruber	['Bacteria', 'Pseudomonadati', 'Planctomycetota', 'Planctomycetia', 'Gemmatales', 'Gemmataceae', 'Fimbriiglobus']	hypothetical protein [Fimbriiglobus ruber]	549	1047	0.87	9E-156	29.65	2130
MCA9145386.1	Planctomycetales bacterium	['Bacteria', 'Pseudomonadati', 'Planctomycetota', 'Planctomycetia', 'Planctomycetales']	hypothetical protein [Planctomycetales bacterium]	548	1076	0.88	1E-155	28.46	2107
MBC8355256.1	Planctomycetota bacterium	['Bacteria', 'Pseudomonadati', 'Planctomycetota']	hypothetical protein [Planctomycetota bacterium]	548	1058	0.86	1E-155	29.66	2114
MBT4667098.1	Opitutia bacterium	['Bacteria', 'Pseudomonadati', 'Verrucomicrobiota', 'Opitutia']	hypothetical protein [Opitutia bacterium]	534	534	0.59	1E-155	28.25	1384
MBM3968283.1	Planctomycetota bacterium	['Bacteria', 'Pseudomonadati', 'Planctomycetota']	hypothetical protein [Planctomycetota bacterium]	549	1053	0.87	1E-155	29.59	2183
WP_417738711.1	Rosistilla oblonga	['Bacteria', 'Pseudomonadati', 'Planctomycetota', 'Planctomycetia', 'Pirellulales', 'Pirellulaceae', 'Rosistilla']	hypothetical protein [Rosistilla oblonga]	548	731	0.92	2E-155	23.57	2113
MBA3455955.1	Deltaproteobacteria bacterium	['Bacteria', 'Pseudomonadati', 'Myxococcota', 'Myxococcia']	hypothetical protein [Deltaproteobacteria bacterium]	546	728	0.83	3E-155	25.26	2055
MDQ3295736.1	Myxococcota bacterium	['Bacteria', 'Pseudomonadati', 'Myxococcota']	hypothetical protein [Myxococcota bacterium]	546	721	0.92	4E-155	23.54	2073
MDF1754344.1	Verrucomicrobiales bacterium	['Bacteria', 'Pseudomonadati', 'Verrucomicrobiota', 'Verrucomicrobiia', 'Verrucomicrobiales']	hypothetical protein [Verrucomicrobiales bacterium]	547	1044	0.88	4E-155	28.01	2116
MDB5306990.1	Gemmataceae bacterium	['Bacteria', 'Pseudomonadati', 'Planctomycetota', 'Planctomycetia', 'Gemmatales', 'Gemmataceae']	hypothetical protein [Gemmataceae bacterium]	546	1011	0.87	4E-155	29.06	2119
MBK8979446.1	Planctomycetota bacterium	['Bacteria', 'Pseudomonadati', 'Planctomycetota']	hypothetical protein [Planctomycetota bacterium]	546	1037	0.87	4E-155	28.23	2103
MCB9873892.1	Planctomycetaceae bacterium	['Bacteria', 'Pseudomonadati', 'Planctomycetota', 'Planctomycetia', 'Planctomycetales', 'Planctomycetaceae']	hypothetical protein [Planctomycetaceae bacterium]	546	1074	0.86	4E-155	28.62	2107
MDA1047693.1	Verrucomicrobiota bacterium	['Bacteria', 'Pseudomonadati', 'Verrucomicrobiota']	hypothetical protein [Verrucomicrobiota bacterium]	546	1031	0.87	6E-155	29.46	2148
HWO20730.1	Kofleriaceae bacterium	['Bacteria', 'Pseudomonadati', 'Myxococcota', 'Polyangia', 'Haliangiales', 'Kofleriaceae']	hypothetical protein [Kofleriaceae bacterium]	546	721	0.83	6E-155	24.73	2126
MFO1040870.1	Planctomycetaceae bacterium	['Bacteria', 'Pseudomonadati', 'Planctomycetota', 'Planctomycetia', 'Planctomycetales', 'Planctomycetaceae']	hypothetical protein [Planctomycetaceae bacterium]	546	1042	0.86	7E-155	30.19	2125
HPS07953.1	Kiritimatiellia bacterium	['Bacteria', 'Pseudomonadati', 'Kiritimatiellota', 'Kiritimatiellia']	hypothetical protein [Kiritimatiellia bacterium]	545	825	0.77	9E-155	26.98	2028
MCA9213857.1	Planctomycetales bacterium	['Bacteria', 'Pseudomonadati', 'Planctomycetota', 'Planctomycetia', 'Planctomycetales']	hypothetical protein [Planctomycetales bacterium]	545	999	0.86	1E-154	29.34	2085
MCL4227313.1	Myxococcales bacterium	['Bacteria', 'Pseudomonadati', 'Myxococcota', 'Myxococcia', 'Myxococcales']	hypothetical protein [Myxococcales bacterium]	545	722	0.81	1E-154	25	2085
MCY2985706.1	Planctomycetota bacterium	['Bacteria', 'Pseudomonadati', 'Planctomycetota']	hypothetical protein [Planctomycetota bacterium]	545	729	0.93	2E-154	25.58	2131
MCC7419042.1	Planctomycetaceae bacterium	['Bacteria', 'Pseudomonadati', 'Planctomycetota', 'Planctomycetia', 'Planctomycetales', 'Planctomycetaceae']	hypothetical protein [Planctomycetaceae bacterium]	545	1078	0.88	2E-154	28.66	2158
NCC93112.1	Opitutia bacterium	['Bacteria', 'Pseudomonadati', 'Verrucomicrobiota', 'Opitutia']	hypothetical protein [Opitutia bacterium]	532	532	0.64	2E-154	26.79	1463
HQR07589.1	Gemmatales bacterium	['Bacteria', 'Pseudomonadati', 'Planctomycetota', 'Planctomycetia', 'Gemmatales']	hypothetical protein [Gemmatales bacterium]	545	1031	0.87	2E-154	28.9	2131
MBG29702.1	Opitutia bacterium	['Bacteria', 'Pseudomonadati', 'Verrucomicrobiota', 'Opitutia']	hypothetical protein [Opitutia bacterium]	544	1026	0.87	3E-154	28.6	2129
HNX33654.1	Kiritimatiellia bacterium	['Bacteria', 'Pseudomonadati', 'Kiritimatiellota', 'Kiritimatiellia']	hypothetical protein [Kiritimatiellia bacterium]	544	1006	0.88	3E-154	27.08	2108
WP_145119756.1	Rosistilla oblonga	['Bacteria', 'Pseudomonadati', 'Planctomycetota', 'Planctomycetia', 'Pirellulales', 'Pirellulaceae', 'Rosistilla']	hypothetical protein [Rosistilla oblonga]	544	727	0.92	4E-154	23.53	2113
MCY2940045.1	Planctomycetota bacterium	['Bacteria', 'Pseudomonadati', 'Planctomycetota']	hypothetical protein [Planctomycetota bacterium]	529	529	0.56	4E-154	29.85	1373
MBX9628331.1	Gemmataceae bacterium	['Bacteria', 'Pseudomonadati', 'Planctomycetota', 'Planctomycetia', 'Gemmatales', 'Gemmataceae']	hypothetical protein [Gemmataceae bacterium]	544	1032	0.89	6E-154	28.39	2185
KAG0198556.1	Mortierella sp. GBA30	['Eukaryota', 'Fungi', 'Fungi incertae sedis', 'Mucoromycota', 'Mortierellomycotina', 'Mortierellomycetes', 'Mortierellales', 'Mortierellaceae', 'Mortierella']	hypothetical protein BGX28_007992 [Mortierella sp. GBA30]	545	658	0.82	7E-154	27.24	2296
WP_397570557.1	Schlesneria sp. T3-172	['Bacteria', 'Pseudomonadati', 'Planctomycetota', 'Planctomycetia', 'Planctomycetales', 'Planctomycetaceae', 'Schlesneria']	hypothetical protein [Schlesneria sp. T3-172]	543	1021	0.88	7E-154	29	2142
MEJ7598800.1	Kofleriaceae bacterium	['Bacteria', 'Pseudomonadati', 'Myxococcota', 'Polyangia', 'Haliangiales', 'Kofleriaceae']	hypothetical protein [Kofleriaceae bacterium]	542	722	0.84	7E-154	24.89	2070
KAI1295221.1	Mortierella claussenii	['Eukaryota', 'Fungi', 'Fungi incertae sedis', 'Mucoromycota', 'Mortierellomycotina', 'Mortierellomycetes', 'Mortierellales', 'Mortierellaceae', 'Mortierella']	hypothetical protein EDD11_007941 [Mortierella claussenii]	540	626	0.75	8E-154	29.34	1953
MFO1051292.1	Planctomycetota bacterium	['Bacteria', 'Pseudomonadati', 'Planctomycetota']	hypothetical protein [Planctomycetota bacterium]	543	1029	0.87	8E-154	27.69	2114
MBL8748106.1	Planctomycetota bacterium	['Bacteria', 'Pseudomonadati', 'Planctomycetota']	hypothetical protein [Planctomycetota bacterium]	530	615	0.65	1E-153	27.59	1460
MGB0596449.1	Rubripirellula sp.	['Bacteria', 'Pseudomonadati', 'Planctomycetota', 'Planctomycetia', 'Pirellulales', 'Pirellulaceae', 'Rubripirellula']	hypothetical protein [Rubripirellula sp.]	542	689	0.92	1E-153	24.03	2110
WP_336523963.1	Planctellipticum variicoloris	['Bacteria', 'Pseudomonadati', 'Planctomycetota', 'Planctomycetia', 'Planctomycetales', 'Planctomycetaceae', 'Planctellipticum']	hypothetical protein [Planctellipticum variicoloris]	542	1030	0.88	2E-153	28.49	2136
NQT12078.1	Planctomycetota bacterium	['Bacteria', 'Pseudomonadati', 'Planctomycetota']	hypothetical protein [Planctomycetota bacterium]	524	524	0.54	2E-153	29.23	1248
MEC8495888.1	Planctomycetota bacterium	['Bacteria', 'Pseudomonadati', 'Planctomycetota']	hypothetical protein [Planctomycetota bacterium]	533	533	0.72	4E-153	25.3	1639
MEI8382219.1	Planctomycetota bacterium	['Bacteria', 'Pseudomonadati', 'Planctomycetota']	hypothetical protein [Planctomycetota bacterium]	540	1035	0.86	6E-153	29.42	2121
MCG3181905.1	Phycisphaerae bacterium	['Bacteria', 'Pseudomonadati', 'Planctomycetota', 'Phycisphaerae']	hypothetical protein [Phycisphaerae bacterium]	540	1048	0.87	7E-153	27.25	2107
MFO0820621.1	Pirellulales bacterium	['Bacteria', 'Pseudomonadati', 'Planctomycetota', 'Planctomycetia', 'Pirellulales']	hypothetical protein [Pirellulales bacterium]	540	1032	0.79	8E-153	31.16	2151
HBJ38947.1	Planctomycetaceae bacterium	['Bacteria', 'Pseudomonadati', 'Planctomycetota', 'Planctomycetia', 'Planctomycetales', 'Planctomycetaceae']	hypothetical protein [Planctomycetaceae bacterium]	540	715	0.93	1E-152	24.63	2108
MDF1841105.1	Rubripirellula sp.	['Bacteria', 'Pseudomonadati', 'Planctomycetota', 'Planctomycetia', 'Pirellulales', 'Pirellulaceae', 'Rubripirellula']	hypothetical protein [Rubripirellula sp.]	540	688	0.92	1E-152	24.05	2110
MAN36614.1	Opitutia bacterium	['Bacteria', 'Pseudomonadati', 'Verrucomicrobiota', 'Opitutia']	hypothetical protein [Opitutia bacterium]	540	997	0.88	1E-152	28.86	2162
MBL8825025.1	Planctomycetia bacterium	['Bacteria', 'Pseudomonadati', 'Planctomycetota', 'Planctomycetia']	hypothetical protein [Planctomycetia bacterium]	540	1043	0.86	1E-152	29.95	2150
HNY26355.1	Candidatus Sumerlaeota bacterium	['Bacteria', 'Candidatus Sumerlaeota']	hypothetical protein [Candidatus Sumerlaeota bacterium]	538	1055	0.83	1E-152	31.37	2030
HLN27831.1	Gemmataceae bacterium	['Bacteria', 'Pseudomonadati', 'Planctomycetota', 'Planctomycetia', 'Gemmatales', 'Gemmataceae']	hypothetical protein [Gemmataceae bacterium]	539	1020	0.87	1E-152	29.31	2113
MFO0936903.1	Gemmataceae bacterium	['Bacteria', 'Pseudomonadati', 'Planctomycetota', 'Planctomycetia', 'Gemmatales', 'Gemmataceae']	hypothetical protein [Gemmataceae bacterium]	539	1003	0.79	2E-152	31.17	2151
HLW64551.1	Gemmataceae bacterium	['Bacteria', 'Pseudomonadati', 'Planctomycetota', 'Planctomycetia', 'Gemmatales', 'Gemmataceae']	hypothetical protein [Gemmataceae bacterium]	538	1040	0.79	2E-152	31.78	2017
MFT7668364.1	Planctomycetota bacterium	['Bacteria', 'Pseudomonadati', 'Planctomycetota']	hypothetical protein [Planctomycetota bacterium]	538	987	0.87	2E-152	28.59	2096
MBX9580461.1	Gemmataceae bacterium	['Bacteria', 'Pseudomonadati', 'Planctomycetota', 'Planctomycetia', 'Gemmatales', 'Gemmataceae']	hypothetical protein [Gemmataceae bacterium]	538	1044	0.82	2E-152	29.14	2040
HEY0982275.1	Schlesneria sp.	['Bacteria', 'Pseudomonadati', 'Planctomycetota', 'Planctomycetia', 'Planctomycetales', 'Planctomycetaceae', 'Schlesneria']	hypothetical protein [Schlesneria sp.]	539	1021	0.88	2E-152	29.1	2142
MFH0939839.1	Planctomycetota bacterium	['Bacteria', 'Pseudomonadati', 'Planctomycetota']	hypothetical protein [Planctomycetota bacterium]	533	1070	0.72	2E-152	33.47	1753
MBA4191614.1	Planctomycetaceae bacterium	['Bacteria', 'Pseudomonadati', 'Planctomycetota', 'Planctomycetia', 'Planctomycetales', 'Planctomycetaceae']	hypothetical protein [Planctomycetaceae bacterium]	538	1019	0.79	3E-152	31.12	2120
MCX7419927.1	Planctomycetia bacterium	['Bacteria', 'Pseudomonadati', 'Planctomycetota', 'Planctomycetia']	hypothetical protein [Planctomycetia bacterium]	539	1035	0.86	3E-152	28.82	2190
MSR55422.1	Gemmataceae bacterium	['Bacteria', 'Pseudomonadati', 'Planctomycetota', 'Planctomycetia', 'Gemmatales', 'Gemmataceae']	hypothetical protein [Gemmataceae bacterium]	538	1028	0.87	3E-152	29.27	2124
MDC0156746.1	Verrucomicrobiota bacterium	['Bacteria', 'Pseudomonadati', 'Verrucomicrobiota']	hypothetical protein [Verrucomicrobiota bacterium]	538	1002	0.87	4E-152	28.89	2150
MBL8727450.1	Planctomycetota bacterium	['Bacteria', 'Pseudomonadati', 'Planctomycetota']	hypothetical protein [Planctomycetota bacterium]	538	964	0.87	4E-152	28.64	2103
MCC7065376.1	Planctomycetota bacterium	['Bacteria', 'Pseudomonadati', 'Planctomycetota']	hypothetical protein [Planctomycetota bacterium]	521	521	0.57	5E-152	27.93	1301
MDD4888462.1	Phycisphaerae bacterium	['Bacteria', 'Pseudomonadati', 'Planctomycetota', 'Phycisphaerae']	hypothetical protein [Phycisphaerae bacterium]	524	524	0.59	5E-152	27.31	1400
MDC0218820.1	Verrucomicrobiota bacterium	['Bacteria', 'Pseudomonadati', 'Verrucomicrobiota']	hypothetical protein [Verrucomicrobiota bacterium]	538	1002	0.88	5E-152	29.61	2155
WP_149110087.1	Limnoglobus roseus	['Bacteria', 'Pseudomonadati', 'Planctomycetota', 'Planctomycetia', 'Gemmatales', 'Gemmataceae', 'Limnoglobus']	hypothetical protein [Limnoglobus roseus]	537	1007	0.87	6E-152	29.23	2137
MCC6783877.1	Planctomycetota bacterium	['Bacteria', 'Pseudomonadati', 'Planctomycetota']	hypothetical protein [Planctomycetota bacterium]	537	1033	0.87	7E-152	27.78	2136
NBS88643.1	bacterium	['Bacteria']	hypothetical protein [bacterium]	520	520	0.54	1E-151	30.82	1294
MFP6612900.1	Pirellulales bacterium	['Bacteria', 'Pseudomonadati', 'Planctomycetota', 'Planctomycetia', 'Pirellulales']	hypothetical protein [Pirellulales bacterium]	518	518	0.47	1E-151	31.18	1196
KAF8947882.1	Haplosporangium gracile	['Eukaryota', 'Fungi', 'Fungi incertae sedis', 'Mucoromycota', 'Mortierellomycotina', 'Mortierellomycetes', 'Mortierellales', 'Mortierellaceae', 'Haplosporangium']	hypothetical protein BGZ47_007415 [Haplosporangium gracile]	538	629	0.82	1E-151	28.12	2301
WP_372366245.1	Candidatus Uabimicrobium helgolandensis	['Bacteria', 'Pseudomonadati', 'Planctomycetota', 'Candidatus Uabimicrobiia', 'Candidatus Uabimicrobiales', 'Candidatus Uabimicrobiaceae', 'Candidatus Uabimicrobium']	hypothetical protein [Candidatus Uabimicrobium helgolandensis]	535	1042	0.89	2E-151	28.72	2063
MDC0050085.1	Verrucomicrobiota bacterium	['Bacteria', 'Pseudomonadati', 'Verrucomicrobiota']	hypothetical protein [Verrucomicrobiota bacterium]	536	1001	0.88	2E-151	29.68	2157
MFP6874869.1	Verrucomicrobiales bacterium	['Bacteria', 'Pseudomonadati', 'Verrucomicrobiota', 'Verrucomicrobiia', 'Verrucomicrobiales']	hypothetical protein [Verrucomicrobiales bacterium]	526	727	0.69	2E-151	28.15	1598
MFC1806097.1	Planctomycetota bacterium	['Bacteria', 'Pseudomonadati', 'Planctomycetota']	hypothetical protein [Planctomycetota bacterium]	532	827	0.76	2E-151	28.84	1894
OPZ30722.1	Lentisphaerae bacterium ADurb.BinA184	['Bacteria', 'Pseudomonadati', 'Lentisphaerota']	MAG: hypothetical protein BWZ02_00613 [Lentisphaerae bacterium ADurb.BinA184]	535	1037	0.88	2E-151	28.07	2123
MEQ1826759.1	Pirellula sp.	['Bacteria', 'Pseudomonadati', 'Planctomycetota', 'Planctomycetia', 'Pirellulales', 'Pirellulaceae', 'Pirellula']	hypothetical protein [Pirellula sp.]	535	727	0.93	3E-151	25.93	2120
RLS27093.1	Planctomycetota bacterium	['Bacteria', 'Pseudomonadati', 'Planctomycetota']	MAG: hypothetical protein DWH70_01310 [Planctomycetota bacterium]	535	1018	0.87	4E-151	29.79	2137
MFM8222265.1	Planctomycetaceae bacterium	['Bacteria', 'Pseudomonadati', 'Planctomycetota', 'Planctomycetia', 'Planctomycetales', 'Planctomycetaceae']	hypothetical protein [Planctomycetaceae bacterium]	533	915	0.78	5E-151	28.63	1973
MBX3462200.1	Planctomycetota bacterium	['Bacteria', 'Pseudomonadati', 'Planctomycetota']	hypothetical protein [Planctomycetota bacterium]	534	954	0.87	6E-151	28.06	2092
MFT5523264.1	Pirellulaceae bacterium	['Bacteria', 'Pseudomonadati', 'Planctomycetota', 'Planctomycetia', 'Pirellulales', 'Pirellulaceae']	hypothetical protein [Pirellulaceae bacterium]	531	1052	0.79	7E-151	30.86	1948
KAF9984495.1	Modicella reniformis	['Eukaryota', 'Fungi', 'Fungi incertae sedis', 'Mucoromycota', 'Mortierellomycotina', 'Mortierellomycetes', 'Mortierellales', 'Mortierellaceae', 'Modicella']	hypothetical protein BGZ65_000276, partial [Modicella reniformis]	535	662	0.83	9E-151	27.64	2255
WP_166831361.1	Thalassoroseus pseudoceratinae	['Bacteria', 'Pseudomonadati', 'Planctomycetota', 'Planctomycetia', 'Planctomycetales', 'Planctomycetaceae', 'Thalassoroseus']	hypothetical protein [Thalassoroseus pseudoceratinae]	534	1027	0.88	9E-151	27.77	2124
MDA1050033.1	Planctomycetota bacterium	['Bacteria', 'Pseudomonadati', 'Planctomycetota']	hypothetical protein [Planctomycetota bacterium]	530	1057	0.76	9E-151	31.41	1888
WP_151966803.1	Candidatus Uabimicrobium amorphum	['Bacteria', 'Pseudomonadati', 'Planctomycetota', 'Candidatus Uabimicrobiia', 'Candidatus Uabimicrobiales', 'Candidatus Uabimicrobiaceae', 'Candidatus Uabimicrobium']	hypothetical protein [Candidatus Uabimicrobium amorphum]	533	1015	0.82	1E-150	30.49	2096
MED5282226.1	Verrucomicrobiota bacterium	['Bacteria', 'Pseudomonadati', 'Verrucomicrobiota']	hypothetical protein [Verrucomicrobiota bacterium]	525	525	0.71	2E-150	27.06	1614
HEX3999781.1	Pirellulales bacterium	['Bacteria', 'Pseudomonadati', 'Planctomycetota', 'Planctomycetia', 'Pirellulales']	hypothetical protein [Pirellulales bacterium]	532	1027	0.88	2E-150	28.73	2117
MBK9385689.1	Planctomycetota bacterium	['Bacteria', 'Pseudomonadati', 'Planctomycetota']	hypothetical protein [Planctomycetota bacterium]	531	1000	0.87	3E-150	27.44	2080
MSR32282.1	Gemmataceae bacterium	['Bacteria', 'Pseudomonadati', 'Planctomycetota', 'Planctomycetia', 'Gemmatales', 'Gemmataceae']	hypothetical protein [Gemmataceae bacterium]	532	1023	0.88	3E-150	28.54	2138
WP_425615021.1	Anatilimnocola sp. NA78	['Bacteria', 'Pseudomonadati', 'Planctomycetota', 'Planctomycetia', 'Pirellulales', 'Pirellulaceae', 'Anatilimnocola']	hypothetical protein [Anatilimnocola sp. NA78]	532	1042	0.87	4E-150	28.87	2149
MDY0033636.1	FCB group bacterium	['Bacteria', 'Pseudomonadati']	hypothetical protein [FCB group bacterium]	517	517	0.58	5E-150	27.87	1368
MDC0144781.1	Verrucomicrobiota bacterium	['Bacteria', 'Pseudomonadati', 'Verrucomicrobiota']	hypothetical protein [Verrucomicrobiota bacterium]	531	996	0.84	5E-150	29.67	2090
MCE9567021.1	Planctomycetota bacterium	['Bacteria', 'Pseudomonadati', 'Planctomycetota']	hypothetical protein [Planctomycetota bacterium]	531	1008	0.87	6E-150	28.31	2138
MBU51149.1	Deltaproteobacteria bacterium	['Bacteria', 'Pseudomonadati', 'Myxococcota', 'Myxococcia']	hypothetical protein [Deltaproteobacteria bacterium]	531	1019	0.85	7E-150	30.36	2107
HEV3005352.1	Pirellulales bacterium	['Bacteria', 'Pseudomonadati', 'Planctomycetota', 'Planctomycetia', 'Pirellulales']	hypothetical protein [Pirellulales bacterium]	518	518	0.5	8E-150	29.55	1398
MDP7288629.1	Phycisphaerae bacterium	['Bacteria', 'Pseudomonadati', 'Planctomycetota', 'Phycisphaerae']	hypothetical protein [Phycisphaerae bacterium]	511	511	0.53	8E-150	29.32	1176
MBK8097155.1	Planctomycetota bacterium	['Bacteria', 'Pseudomonadati', 'Planctomycetota']	hypothetical protein [Planctomycetota bacterium]	530	975	0.88	1E-149	27.6	2118
KAI9233699.1	Podila humilis	['Eukaryota', 'Fungi', 'Fungi incertae sedis', 'Mucoromycota', 'Mortierellomycotina', 'Mortierellomycetes', 'Mortierellales', 'Mortierellaceae', 'Podila']	MAG: hypothetical protein BYD32DRAFT_425319 [Podila humilis]	533	631	0.84	1E-149	26.39	2341
MBK03635.1	Deltaproteobacteria bacterium	['Bacteria', 'Pseudomonadati', 'Myxococcota', 'Myxococcia']	hypothetical protein [Deltaproteobacteria bacterium]	530	1018	0.85	1E-149	30.34	2091
MCA8968716.1	Planctomycetota bacterium	['Bacteria', 'Pseudomonadati', 'Planctomycetota']	hypothetical protein [Planctomycetota bacterium]	530	966	0.87	1E-149	27.93	2126
KFH73250.1	Podila verticillata NRRL 6337	['Eukaryota', 'Fungi', 'Fungi incertae sedis', 'Mucoromycota', 'Mortierellomycotina', 'Mortierellomycetes', 'Mortierellales', 'Mortierellaceae', 'Podila']	hypothetical protein MVEG_00471 [Podila verticillata NRRL 6337]	532	631	0.84	1E-149	26.39	2341
MDD3147805.1	Candidatus Rifleibacteriota bacterium	['Bacteria', 'Candidatus Rifleibacteriota']	hypothetical protein [Candidatus Rifleibacteriota bacterium]	516	516	0.58	2E-149	28.36	1387
HZE96631.1	Planctomycetota bacterium	['Bacteria', 'Pseudomonadati', 'Planctomycetota']	hypothetical protein [Planctomycetota bacterium]	529	1050	0.86	2E-149	29.27	2085
HMP01267.1	Gemmatales bacterium	['Bacteria', 'Pseudomonadati', 'Planctomycetota', 'Planctomycetia', 'Gemmatales']	hypothetical protein [Gemmatales bacterium]	527	907	0.83	3E-149	27.82	1977
WP_181234576.1	Enhygromyxa salina	['Bacteria', 'Pseudomonadati', 'Myxococcota', 'Polyangia', 'Nannocystales', 'Nannocystaceae', 'Enhygromyxa']	hypothetical protein, partial [Enhygromyxa salina]	514	514	0.56	3E-149	27.86	1332
KAK3805690.1	Linnemannia elongata	['Eukaryota', 'Fungi', 'Fungi incertae sedis', 'Mucoromycota', 'Mortierellomycotina', 'Mortierellomycetes', 'Mortierellales', 'Mortierellaceae', 'Linnemannia']	MAG: hypothetical protein JOS17DRAFT_797645 [Linnemannia elongata]	531	624	0.8	3E-149	28.38	2297
MCA9262945.1	Planctomycetales bacterium	['Bacteria', 'Pseudomonadati', 'Planctomycetota', 'Planctomycetia', 'Planctomycetales']	hypothetical protein [Planctomycetales bacterium]	518	518	0.58	3E-149	28.27	1474
MFN0247471.1	Kofleriaceae bacterium	['Bacteria', 'Pseudomonadati', 'Myxococcota', 'Polyangia', 'Haliangiales', 'Kofleriaceae']	hypothetical protein [Kofleriaceae bacterium]	528	696	0.92	4E-149	23.97	2070
MFT5468169.1	Verrucomicrobiales bacterium	['Bacteria', 'Pseudomonadati', 'Verrucomicrobiota', 'Verrucomicrobiia', 'Verrucomicrobiales']	hypothetical protein [Verrucomicrobiales bacterium]	525	741	0.75	4E-149	28.85	1833
MFN7806303.1	Planctomycetaceae bacterium	['Bacteria', 'Pseudomonadati', 'Planctomycetota', 'Planctomycetia', 'Planctomycetales', 'Planctomycetaceae']	hypothetical protein [Planctomycetaceae bacterium]	529	1016	0.79	4E-149	29.68	2167
GMV92849.1	Candidatus Hydrogenedentota bacterium	['Bacteria', 'Pseudomonadati', 'Candidatus Hydrogenedentota']	MAG: hypothetical protein AMXMBFR82_26270 [Candidatus Hydrogenedentota bacterium]	528	972	0.87	6E-149	28.46	2123
MDB5388519.1	Planctomycetaceae bacterium	['Bacteria', 'Pseudomonadati', 'Planctomycetota', 'Planctomycetia', 'Planctomycetales', 'Planctomycetaceae']	hypothetical protein [Planctomycetaceae bacterium]	513	513	0.56	6E-149	28.63	1317
MEK9632711.1	Opitutia bacterium	['Bacteria', 'Pseudomonadati', 'Verrucomicrobiota', 'Opitutia']	hypothetical protein [Opitutia bacterium]	513	513	0.58	6E-149	28.2	1344
MBT4694694.1	Planctomycetaceae bacterium	['Bacteria', 'Pseudomonadati', 'Planctomycetota', 'Planctomycetia', 'Planctomycetales', 'Planctomycetaceae']	hypothetical protein [Planctomycetaceae bacterium]	528	998	0.86	8E-149	30.16	2120
MEC7566495.1	Planctomycetota bacterium	['Bacteria', 'Pseudomonadati', 'Planctomycetota']	hypothetical protein [Planctomycetota bacterium]	528	1002	0.85	1E-148	29.47	2120
KAG0347623.1	Podila humilis	['Eukaryota', 'Fungi', 'Fungi incertae sedis', 'Mucoromycota', 'Mortierellomycotina', 'Mortierellomycetes', 'Mortierellales', 'Mortierellaceae', 'Podila']	hypothetical protein BG004_007317 [Podila humilis]	532	627	0.82	1E-148	27.79	2799
MBO34569.1	Verrucomicrobiales bacterium	['Bacteria', 'Pseudomonadati', 'Verrucomicrobiota', 'Verrucomicrobiia', 'Verrucomicrobiales']	hypothetical protein [Verrucomicrobiales bacterium]	528	971	0.88	1E-148	28.86	2153
MFM8891392.1	Planctomycetia bacterium	['Bacteria', 'Pseudomonadati', 'Planctomycetota', 'Planctomycetia']	hypothetical protein [Planctomycetia bacterium]	513	513	0.57	1E-148	27.24	1388
HEX6810547.1	Planctomycetota bacterium	['Bacteria', 'Pseudomonadati', 'Planctomycetota']	hypothetical protein [Planctomycetota bacterium]	515	515	0.59	2E-148	28.35	1455
MBK9385691.1	Planctomycetota bacterium	['Bacteria', 'Pseudomonadati', 'Planctomycetota']	hypothetical protein [Planctomycetota bacterium]	526	730	0.69	3E-148	27.78	2107
MBU4460964.1	Verrucomicrobiota bacterium	['Bacteria', 'Pseudomonadati', 'Verrucomicrobiota']	hypothetical protein [Verrucomicrobiota bacterium]	511	511	0.58	3E-148	26.87	1331
MBL9077349.1	Planctomycetota bacterium	['Bacteria', 'Pseudomonadati', 'Planctomycetota']	hypothetical protein [Planctomycetota bacterium]	526	904	0.87	3E-148	27.17	2086
HBM76800.1	Verrucomicrobiales bacterium	['Bacteria', 'Pseudomonadati', 'Verrucomicrobiota', 'Verrucomicrobiia', 'Verrucomicrobiales']	hypothetical protein [Verrucomicrobiales bacterium]	508	508	0.54	4E-148	28.73	1246
MEM7231463.1	Planctomycetota bacterium	['Bacteria', 'Pseudomonadati', 'Planctomycetota']	hypothetical protein [Planctomycetota bacterium]	509	509	0.49	4E-148	30	1268
MEI8121655.1	bacterium	['Bacteria']	hypothetical protein [bacterium]	525	982	0.87	7E-148	27.94	2099
TWU08027.1	Stieleria varia	['Bacteria', 'Pseudomonadati', 'Planctomycetota', 'Planctomycetia', 'Pirellulales', 'Pirellulaceae', 'Stieleria']	hypothetical protein Pla52n_06050 [Stieleria varia]	525	675	0.92	8E-148	24.25	2094
HXP59590.1	Dongiaceae bacterium	['Bacteria', 'Pseudomonadati', 'Pseudomonadota', 'Alphaproteobacteria', 'Rhodospirillales', 'Dongiaceae']	hypothetical protein [Dongiaceae bacterium]	525	999	0.88	8E-148	28.29	2131
MBT7161954.1	Victivallales bacterium	['Bacteria', 'Pseudomonadati', 'Lentisphaerota', 'Lentisphaeria', 'Victivallales']	hypothetical protein [Victivallales bacterium]	508	508	0.48	9E-148	29.16	1260
WP_146518142.1	Stieleria varia	['Bacteria', 'Pseudomonadati', 'Planctomycetota', 'Planctomycetia', 'Pirellulales', 'Pirellulaceae', 'Stieleria']	hypothetical protein [Stieleria varia]	524	675	0.92	1E-147	24.25	2073
MFO0871703.1	Pirellulales bacterium	['Bacteria', 'Pseudomonadati', 'Planctomycetota', 'Planctomycetia', 'Pirellulales']	hypothetical protein [Pirellulales bacterium]	524	968	0.9	2E-147	26.48	2143
MEE3370440.1	Planctomycetota bacterium	['Bacteria', 'Pseudomonadati', 'Planctomycetota']	hypothetical protein [Planctomycetota bacterium]	511	511	0.58	2E-147	27.25	1413
HVC92066.1	Pirellulales bacterium	['Bacteria', 'Pseudomonadati', 'Planctomycetota', 'Planctomycetia', 'Pirellulales']	hypothetical protein [Pirellulales bacterium]	524	1021	0.85	2E-147	28.4	2172
MDG2220010.1	Rubripirellula sp.	['Bacteria', 'Pseudomonadati', 'Planctomycetota', 'Planctomycetia', 'Pirellulales', 'Pirellulaceae', 'Rubripirellula']	hypothetical protein [Rubripirellula sp.]	523	675	0.92	3E-147	23.88	2112
MFM9962327.1	Planctomycetaceae bacterium	['Bacteria', 'Pseudomonadati', 'Planctomycetota', 'Planctomycetia', 'Planctomycetales', 'Planctomycetaceae']	hypothetical protein [Planctomycetaceae bacterium]	524	1016	0.88	3E-147	29.54	2197
MEZ5966798.1	Planctomycetota bacterium	['Bacteria', 'Pseudomonadati', 'Planctomycetota']	hypothetical protein [Planctomycetota bacterium]	522	1003	0.86	4E-147	26.5	2097
HIN94293.1	Planctomycetota bacterium	['Bacteria', 'Pseudomonadati', 'Planctomycetota']	hypothetical protein [Planctomycetota bacterium]	510	510	0.57	4E-147	28.55	1418
MBR89872.1	Verrucomicrobiales bacterium	['Bacteria', 'Pseudomonadati', 'Verrucomicrobiota', 'Verrucomicrobiia', 'Verrucomicrobiales']	hypothetical protein [Verrucomicrobiales bacterium]	524	988	0.87	4E-147	28.36	2223
MFT7486902.1	Minisyncoccia bacterium	['Bacteria', 'Candidatus Paceibacterota', 'Minisyncoccia']	hypothetical protein [Minisyncoccia bacterium]	511	511	0.48	5E-147	29.79	1490
HQX51276.1	Planctomycetaceae bacterium	['Bacteria', 'Pseudomonadati', 'Planctomycetota', 'Planctomycetia', 'Planctomycetales', 'Planctomycetaceae']	hypothetical protein [Planctomycetaceae bacterium]	503	503	0.53	6E-147	28.71	1193
MFM2095519.1	Planctomycetota bacterium	['Bacteria', 'Pseudomonadati', 'Planctomycetota']	hypothetical protein [Planctomycetota bacterium]	522	999	0.88	6E-147	29.23	2135
WP_372894842.1	Stieleria sp.	['Bacteria', 'Pseudomonadati', 'Planctomycetota', 'Planctomycetia', 'Pirellulales', 'Pirellulaceae', 'Stieleria']	hypothetical protein [Stieleria sp.]	521	681	0.83	7E-147	24.93	2076
MCB9883931.1	Planctomycetota bacterium	['Bacteria', 'Pseudomonadati', 'Planctomycetota']	hypothetical protein [Planctomycetota bacterium]	516	516	0.58	7E-147	28.63	1710
NBY01638.1	Planctomycetota bacterium	['Bacteria', 'Pseudomonadati', 'Planctomycetota']	hypothetical protein [Planctomycetota bacterium]	522	1006	0.85	8E-147	30.63	2135
MBN1670766.1	Kiritimatiellia bacterium	['Bacteria', 'Pseudomonadati', 'Kiritimatiellota', 'Kiritimatiellia']	hypothetical protein [Kiritimatiellia bacterium]	521	1021	0.88	8E-147	26.6	2097
MGC4121633.1	Myxococcales bacterium	['Bacteria', 'Pseudomonadati', 'Myxococcota', 'Myxococcia', 'Myxococcales']	hypothetical protein [Myxococcales bacterium]	520	1033	0.78	9E-147	29.7	1955
MEE3369902.1	Planctomycetota bacterium	['Bacteria', 'Pseudomonadati', 'Planctomycetota']	hypothetical protein [Planctomycetota bacterium]	502	502	0.53	1E-146	29.53	1180
MBL8897970.1	Planctomycetota bacterium	['Bacteria', 'Pseudomonadati', 'Planctomycetota']	hypothetical protein [Planctomycetota bacterium]	521	1006	0.87	1E-146	27.19	2113
NBR06553.1	Planctomycetota bacterium	['Bacteria', 'Pseudomonadati', 'Planctomycetota']	hypothetical protein [Planctomycetota bacterium]	521	1005	0.85	1E-146	30.63	2135
MBT4013227.1	Planctomycetaceae bacterium	['Bacteria', 'Pseudomonadati', 'Planctomycetota', 'Planctomycetia', 'Planctomycetales', 'Planctomycetaceae']	hypothetical protein [Planctomycetaceae bacterium]	506	506	0.58	1E-146	29.65	1327
MEE2640436.1	Planctomycetota bacterium	['Bacteria', 'Pseudomonadati', 'Planctomycetota']	hypothetical protein [Planctomycetota bacterium]	521	1013	0.87	2E-146	28.59	2156
MFM8250274.1	Planctomycetota bacterium	['Bacteria', 'Pseudomonadati', 'Planctomycetota']	hypothetical protein [Planctomycetota bacterium]	517	1056	0.71	2E-146	32.36	1861
HPV38375.1	Candidatus Hydrogenedentota bacterium	['Bacteria', 'Pseudomonadati', 'Candidatus Hydrogenedentota']	hypothetical protein [Candidatus Hydrogenedentota bacterium]	520	995	0.88	2E-146	27.94	2091
WP_145391730.1	Stieleria neptunia	['Bacteria', 'Pseudomonadati', 'Planctomycetota', 'Planctomycetia', 'Pirellulales', 'Pirellulaceae', 'Stieleria']	hypothetical protein [Stieleria neptunia]	520	679	0.92	2E-146	24.31	2091
NCB39355.1	Erysipelotrichia bacterium	['Bacteria', 'Bacillati', 'Bacillota', 'Erysipelotrichia']	hypothetical protein [Erysipelotrichia bacterium]	506	506	0.58	3E-146	28.33	1368
MAB89974.1	Planctomycetota bacterium	['Bacteria', 'Pseudomonadati', 'Planctomycetota']	hypothetical protein [Planctomycetota bacterium]	520	1002	0.85	3E-146	28.12	2105
WP_145276214.1	Stieleria bergensis	['Bacteria', 'Pseudomonadati', 'Planctomycetota', 'Planctomycetia', 'Pirellulales', 'Pirellulaceae', 'Stieleria']	hypothetical protein [Stieleria bergensis]	520	669	0.82	3E-146	24.58	2151
MBL8754252.1	Planctomycetota bacterium	['Bacteria', 'Pseudomonadati', 'Planctomycetota']	hypothetical protein [Planctomycetota bacterium]	511	511	0.7	3E-146	25.92	1552
QDV47640.1	Stieleria neptunia	['Bacteria', 'Pseudomonadati', 'Planctomycetota', 'Planctomycetia', 'Pirellulales', 'Pirellulaceae', 'Stieleria']	hypothetical protein Enr13x_75510 [Stieleria neptunia]	520	679	0.92	4E-146	24.31	2128
MEL7497789.1	Planctomycetota bacterium	['Bacteria', 'Pseudomonadati', 'Planctomycetota']	hypothetical protein [Planctomycetota bacterium]	520	972	0.87	4E-146	28.01	2166
MDE0862237.1	Rubripirellula sp.	['Bacteria', 'Pseudomonadati', 'Planctomycetota', 'Planctomycetia', 'Pirellulales', 'Pirellulaceae', 'Rubripirellula']	hypothetical protein [Rubripirellula sp.]	520	669	0.92	4E-146	23.82	2110
HVK15189.1	Gemmataceae bacterium	['Bacteria', 'Pseudomonadati', 'Planctomycetota', 'Planctomycetia', 'Gemmatales', 'Gemmataceae']	hypothetical protein [Gemmataceae bacterium]	518	1012	0.77	5E-146	31.4	1968
MBT3635364.1	Opitutia bacterium	['Bacteria', 'Pseudomonadati', 'Verrucomicrobiota', 'Opitutia']	hypothetical protein [Opitutia bacterium]	520	1011	0.87	5E-146	28.03	2149
MFO0848489.1	Gemmataceae bacterium	['Bacteria', 'Pseudomonadati', 'Planctomycetota', 'Planctomycetia', 'Gemmatales', 'Gemmataceae']	hypothetical protein [Gemmataceae bacterium]	520	1021	0.8	6E-146	29.15	2169
HNZ20299.1	Candidatus Hydrogenedentota bacterium	['Bacteria', 'Pseudomonadati', 'Candidatus Hydrogenedentota']	hypothetical protein [Candidatus Hydrogenedentota bacterium]	518	994	0.88	7E-146	27.88	2091
HLF95323.1	Planctomycetota bacterium	['Bacteria', 'Pseudomonadati', 'Planctomycetota']	hypothetical protein [Planctomycetota bacterium]	500	500	0.53	9E-146	27.93	1178
MEC9002873.1	Planctomycetota bacterium	['Bacteria', 'Pseudomonadati', 'Planctomycetota']	hypothetical protein [Planctomycetota bacterium]	505	505	0.57	9E-146	28.69	1388
QDU30105.1	Anatilimnocola aggregata	['Bacteria', 'Pseudomonadati', 'Planctomycetota', 'Planctomycetia', 'Pirellulales', 'Pirellulaceae', 'Anatilimnocola']	hypothetical protein ETAA8_52240 [Anatilimnocola aggregata]	519	1010	0.8	9E-146	30.3	2157
WP_145095019.1	Anatilimnocola aggregata	['Bacteria', 'Pseudomonadati', 'Planctomycetota', 'Planctomycetia', 'Pirellulales', 'Pirellulaceae', 'Anatilimnocola']	hypothetical protein [Anatilimnocola aggregata]	518	1009	0.8	1E-145	30.3	2140
MEY4180742.1	Planctomycetota bacterium	['Bacteria', 'Pseudomonadati', 'Planctomycetota']	hypothetical protein [Planctomycetota bacterium]	520	999	0.85	1E-145	27.53	2271
MCR9197083.1	Planctomycetaceae bacterium	['Bacteria', 'Pseudomonadati', 'Planctomycetota', 'Planctomycetia', 'Planctomycetales', 'Planctomycetaceae']	hypothetical protein [Planctomycetaceae bacterium]	518	728	0.69	1E-145	28.57	2122
MFN3191864.1	Aureliella sp.	['Bacteria', 'Pseudomonadati', 'Planctomycetota', 'Planctomycetia', 'Pirellulales', 'Pirellulaceae', 'Aureliella']	hypothetical protein [Aureliella sp.]	518	687	0.93	1E-145	25.72	2093
MEM8665918.1	Planctomycetota bacterium	['Bacteria', 'Pseudomonadati', 'Planctomycetota']	hypothetical protein [Planctomycetota bacterium]	518	672	0.92	1E-145	23.76	2108
HTN75370.1	Pirellulaceae bacterium	['Bacteria', 'Pseudomonadati', 'Planctomycetota', 'Planctomycetia', 'Pirellulales', 'Pirellulaceae']	hypothetical protein [Pirellulaceae bacterium]	509	588	0.61	2E-145	29.31	1554
HEX4422380.1	Kofleriaceae bacterium	['Bacteria', 'Pseudomonadati', 'Myxococcota', 'Polyangia', 'Haliangiales', 'Kofleriaceae']	hypothetical protein [Kofleriaceae bacterium]	518	679	0.84	2E-145	23.22	2176
HEV2970570.1	Pirellulales bacterium	['Bacteria', 'Pseudomonadati', 'Planctomycetota', 'Planctomycetia', 'Pirellulales']	hypothetical protein [Pirellulales bacterium]	518	1027	0.84	2E-145	28.31	2117
HND51038.1	Pirellulaceae bacterium	['Bacteria', 'Pseudomonadati', 'Planctomycetota', 'Planctomycetia', 'Pirellulales', 'Pirellulaceae']	hypothetical protein [Pirellulaceae bacterium]	499	499	0.53	2E-145	28.19	1179
MBU63595.1	Opitutia bacterium	['Bacteria', 'Pseudomonadati', 'Verrucomicrobiota', 'Opitutia']	hypothetical protein [Opitutia bacterium]	511	681	0.69	3E-145	27.97	1713
WP_145220604.1	Stieleria magnilauensis	['Bacteria', 'Pseudomonadati', 'Planctomycetota', 'Planctomycetia', 'Pirellulales', 'Pirellulaceae', 'Stieleria']	hypothetical protein [Stieleria magnilauensis]	517	677	0.92	3E-145	24	2083
OUT57685.1	Rhodopirellula sp. TMED11	['Bacteria', 'Pseudomonadati', 'Planctomycetota', 'Planctomycetia', 'Pirellulales', 'Pirellulaceae', 'Rhodopirellula']	MAG: hypothetical protein CBB71_15190 [Rhodopirellula sp. TMED11]	517	666	0.83	3E-145	24.39	2156
NNE92309.1	Verrucomicrobiales bacterium	['Bacteria', 'Pseudomonadati', 'Verrucomicrobiota', 'Verrucomicrobiia', 'Verrucomicrobiales']	hypothetical protein [Verrucomicrobiales bacterium]	518	1005	0.87	3E-145	28.31	2190
MCB9643957.1	Myxococcales bacterium	['Bacteria', 'Pseudomonadati', 'Myxococcota', 'Myxococcia', 'Myxococcales']	hypothetical protein [Myxococcales bacterium]	516	1005	0.84	4E-145	29.59	2095
MGE3408105.1	Pirellulales bacterium	['Bacteria', 'Pseudomonadati', 'Planctomycetota', 'Planctomycetia', 'Pirellulales']	hypothetical protein [Pirellulales bacterium]	517	1003	0.87	4E-145	28.27	2145
RLS85191.1	Planctomycetota bacterium	['Bacteria', 'Pseudomonadati', 'Planctomycetota']	MAG: hypothetical protein DWI08_08905, partial [Planctomycetota bacterium]	506	506	0.56	5E-145	30.19	1501
NUP94699.1	Planctomycetaceae bacterium	['Bacteria', 'Pseudomonadati', 'Planctomycetota', 'Planctomycetia', 'Planctomycetales', 'Planctomycetaceae']	hypothetical protein [Planctomycetaceae bacterium]	516	941	0.88	5E-145	26.28	2118
MEI7854629.1	Planctomycetota bacterium	['Bacteria', 'Pseudomonadati', 'Planctomycetota']	hypothetical protein [Planctomycetota bacterium]	516	1017	0.85	5E-145	29.76	2135
MFT4540299.1	Planctomycetota bacterium	['Bacteria', 'Pseudomonadati', 'Planctomycetota']	hypothetical protein [Planctomycetota bacterium]	516	982	0.87	8E-145	28.17	2159
QDV88357.1	Stieleria magnilauensis	['Bacteria', 'Pseudomonadati', 'Planctomycetota', 'Planctomycetia', 'Pirellulales', 'Pirellulaceae', 'Stieleria']	hypothetical protein TBK1r_73890 [Stieleria magnilauensis]	516	675	0.92	9E-145	24	2120
MBN2441529.1	Spirochaetales bacterium	['Bacteria', 'Pseudomonadati', 'Spirochaetota', 'Spirochaetia', 'Spirochaetales']	hypothetical protein [Spirochaetales bacterium]	515	964	0.85	9E-145	30.26	2090
MCB9638529.1	Myxococcales bacterium	['Bacteria', 'Pseudomonadati', 'Myxococcota', 'Myxococcia', 'Myxococcales']	hypothetical protein [Myxococcales bacterium]	515	1004	0.84	9E-145	29.51	2095
MDB2687481.1	Mariniblastus sp.	['Bacteria', 'Pseudomonadati', 'Planctomycetota', 'Planctomycetia', 'Pirellulales', 'Pirellulaceae', 'Mariniblastus']	hypothetical protein [Mariniblastus sp.]	499	499	0.55	2E-144	28.75	1291
MEZ6015535.1	Planctomycetota bacterium	['Bacteria', 'Pseudomonadati', 'Planctomycetota']	hypothetical protein [Planctomycetota bacterium]	514	947	0.86	2E-144	28.63	2117
WP_149115146.1	Limnoglobus roseus	['Bacteria', 'Pseudomonadati', 'Planctomycetota', 'Planctomycetia', 'Gemmatales', 'Gemmataceae', 'Limnoglobus']	hypothetical protein [Limnoglobus roseus]	514	999	0.78	2E-144	30.51	2129
GJJ69412.1	Entomortierella parvispora	['Eukaryota', 'Fungi', 'Fungi incertae sedis', 'Mucoromycota', 'Mortierellomycotina', 'Mortierellomycetes', 'Mortierellales', 'Mortierellaceae', 'Entomortierella']	hypothetical protein EMPS_01758 [Entomortierella parvispora]	516	613	0.84	2E-144	26.55	2339
MFT7513462.1	Candidatus Omnitrophota bacterium	['Bacteria', 'Pseudomonadati', 'Candidatus Omnitrophota']	hypothetical protein [Candidatus Omnitrophota bacterium]	514	972	0.87	3E-144	28.9	2087
HZN37745.1	Planctomycetota bacterium	['Bacteria', 'Pseudomonadati', 'Planctomycetota']	hypothetical protein [Planctomycetota bacterium]	513	956	0.88	4E-144	27.77	2090
MGC6441223.1	Rubripirellula sp.	['Bacteria', 'Pseudomonadati', 'Planctomycetota', 'Planctomycetia', 'Pirellulales', 'Pirellulaceae', 'Rubripirellula']	hypothetical protein [Rubripirellula sp.]	513	688	0.92	4E-144	24.64	2066
HNX77764.1	Candidatus Rifleibacterium sp.	['Bacteria', 'Candidatus Rifleibacteriota', 'Candidatus Rifleibacteriota incertae sedis', 'Candidatus Rifleibacterium']	hypothetical protein [Candidatus Rifleibacterium sp.]	496	496	0.55	6E-144	27.53	1238
MBL8755674.1	Planctomycetota bacterium	['Bacteria', 'Pseudomonadati', 'Planctomycetota']	hypothetical protein [Planctomycetota bacterium]	504	595	0.66	7E-144	27.31	1585
MDA7520421.1	bacterium	['Bacteria']	hypothetical protein [bacterium]	496	496	0.55	8E-144	27.77	1243
MCA8942169.1	Planctomycetota bacterium	['Bacteria', 'Pseudomonadati', 'Planctomycetota']	hypothetical protein [Planctomycetota bacterium]	510	1010	0.8	1E-143	29.07	1928
MGB8166133.1	Chthoniobacteraceae bacterium	['Bacteria', 'Pseudomonadati', 'Verrucomicrobiota', 'Spartobacteria', 'Chthoniobacterales', 'Chthoniobacteraceae']	hypothetical protein [Chthoniobacteraceae bacterium]	512	927	0.88	1E-143	27.66	2158
MCX6997363.1	Kiritimatiellota bacterium	['Bacteria', 'Pseudomonadati', 'Kiritimatiellota']	hypothetical protein [Kiritimatiellota bacterium]	489	489	0.44	1E-143	29.76	1045
MAT30392.1	Roseibacillus sp.	['Bacteria', 'Pseudomonadati', 'Verrucomicrobiota', 'Verrucomicrobiia', 'Verrucomicrobiales', 'Verrucomicrobiaceae', 'Roseibacillus']	hypothetical protein [Roseibacillus sp.]	499	499	0.58	2E-143	27.54	1405
MEE2711141.1	Planctomycetota bacterium	['Bacteria', 'Pseudomonadati', 'Planctomycetota']	hypothetical protein [Planctomycetota bacterium]	511	989	0.85	2E-143	27.77	2106
MEO6593400.1	Planctomycetota bacterium	['Bacteria', 'Pseudomonadati', 'Planctomycetota']	hypothetical protein [Planctomycetota bacterium]	511	941	0.88	2E-143	26.74	2101
MCA9079854.1	Planctomycetaceae bacterium	['Bacteria', 'Pseudomonadati', 'Planctomycetota', 'Planctomycetia', 'Planctomycetales', 'Planctomycetaceae']	DUF4200 domain-containing protein [Planctomycetaceae bacterium]	511	1004	0.87	2E-143	27.49	2129
MBT6400318.1	Verrucomicrobiota bacterium	['Bacteria', 'Pseudomonadati', 'Verrucomicrobiota']	hypothetical protein [Verrucomicrobiota bacterium]	495	495	0.55	3E-143	28.51	1260
MBL8731664.1	Planctomycetota bacterium	['Bacteria', 'Pseudomonadati', 'Planctomycetota']	hypothetical protein [Planctomycetota bacterium]	499	499	0.58	3E-143	27.31	1455
MEI7458515.1	Pirellula sp.	['Bacteria', 'Pseudomonadati', 'Planctomycetota', 'Planctomycetia', 'Pirellulales', 'Pirellulaceae', 'Pirellula']	hypothetical protein [Pirellula sp.]	511	676	0.82	3E-143	25.21	2105
MFT5408868.1	Verrucomicrobiales bacterium	['Bacteria', 'Pseudomonadati', 'Verrucomicrobiota', 'Verrucomicrobiia', 'Verrucomicrobiales']	hypothetical protein [Verrucomicrobiales bacterium]	511	953	0.88	5E-143	27.18	2138
MBM4014116.1	Planctomycetota bacterium	['Bacteria', 'Pseudomonadati', 'Planctomycetota']	hypothetical protein [Planctomycetota bacterium]	510	938	0.87	5E-143	27.38	2103
MDB4794099.1	Pirellulaceae bacterium	['Bacteria', 'Pseudomonadati', 'Planctomycetota', 'Planctomycetia', 'Pirellulales', 'Pirellulaceae']	hypothetical protein [Pirellulaceae bacterium]	510	1002	0.88	5E-143	29.6	2113
MFM7116030.1	Planctomycetota bacterium	['Bacteria', 'Pseudomonadati', 'Planctomycetota']	hypothetical protein [Planctomycetota bacterium]	505	669	0.71	5E-143	28.56	1752
KAF9378595.1	Podila verticillata	['Eukaryota', 'Fungi', 'Fungi incertae sedis', 'Mucoromycota', 'Mortierellomycotina', 'Mortierellomycetes', 'Mortierellales', 'Mortierellaceae', 'Podila']	hypothetical protein CPB97_009481 [Podila verticillata]	512	618	0.81	5E-143	26.79	2302
MGE3965720.1	Planctomycetota bacterium	['Bacteria', 'Pseudomonadati', 'Planctomycetota']	hypothetical protein [Planctomycetota bacterium]	511	697	0.7	5E-143	27.07	2147
MGE3167005.1	Planctomycetota bacterium	['Bacteria', 'Pseudomonadati', 'Planctomycetota']	hypothetical protein [Planctomycetota bacterium]	509	696	0.7	7E-143	27.07	2098
MCF7962601.1	Pirellula sp.	['Bacteria', 'Pseudomonadati', 'Planctomycetota', 'Planctomycetia', 'Pirellulales', 'Pirellulaceae', 'Pirellula']	hypothetical protein [Pirellula sp.]	509	686	0.82	7E-143	25.87	2098
MCE9610574.1	Chthoniobacter sp.	['Bacteria', 'Pseudomonadati', 'Verrucomicrobiota', 'Spartobacteria', 'Chthoniobacterales', 'Chthoniobacteraceae', 'Chthoniobacter']	hypothetical protein [Chthoniobacter sp.]	500	500	0.58	7E-143	26.89	1527
NQW46470.1	Planctomycetota bacterium	['Bacteria', 'Pseudomonadati', 'Planctomycetota']	hypothetical protein [Planctomycetota bacterium]	499	718	0.64	8E-143	28.84	1484
MFO0814781.1	Gemmatales bacterium	['Bacteria', 'Pseudomonadati', 'Planctomycetota', 'Planctomycetia', 'Gemmatales']	hypothetical protein [Gemmatales bacterium]	509	1003	0.86	1E-142	29.39	2129
MEZ6194619.1	Planctomycetota bacterium	['Bacteria', 'Pseudomonadati', 'Planctomycetota']	hypothetical protein [Planctomycetota bacterium]	507	650	0.74	1E-142	27.64	1933
WP_254507916.1	Anatilimnocola floriformis	['Bacteria', 'Pseudomonadati', 'Planctomycetota', 'Planctomycetia', 'Pirellulales', 'Pirellulaceae', 'Anatilimnocola']	hypothetical protein [Anatilimnocola floriformis]	509	1008	0.81	1E-142	30.89	2177
MEA3208203.1	Chthoniobacter sp.	['Bacteria', 'Pseudomonadati', 'Verrucomicrobiota', 'Spartobacteria', 'Chthoniobacterales', 'Chthoniobacteraceae', 'Chthoniobacter']	hypothetical protein [Chthoniobacter sp.]	509	939	0.88	2E-142	27.25	2170
HEY2784395.1	Fimbriiglobus sp.	['Bacteria', 'Pseudomonadati', 'Planctomycetota', 'Planctomycetia', 'Gemmatales', 'Gemmataceae', 'Fimbriiglobus']	hypothetical protein [Fimbriiglobus sp.]	499	563	0.5	2E-142	30.39	1519
HAN96337.1	Planctomycetaceae bacterium	['Bacteria', 'Pseudomonadati', 'Planctomycetota', 'Planctomycetia', 'Planctomycetales', 'Planctomycetaceae']	hypothetical protein [Planctomycetaceae bacterium]	509	997	0.88	2E-142	26.46	2167
KAF9960854.1	Mortierella alpina	['Eukaryota', 'Fungi', 'Fungi incertae sedis', 'Mucoromycota', 'Mortierellomycotina', 'Mortierellomycetes', 'Mortierellales', 'Mortierellaceae', 'Mortierella']	hypothetical protein BGZ72_005690 [Mortierella alpina]	510	603	0.82	2E-142	27.01	2325
MDA7699481.1	bacterium	['Bacteria']	hypothetical protein [bacterium]	499	499	0.65	2E-142	27.34	1524
MEZ6035848.1	Planctomycetota bacterium	['Bacteria', 'Pseudomonadati', 'Planctomycetota']	hypothetical protein [Planctomycetota bacterium]	508	910	0.88	2E-142	27.69	2117
KAF9174046.1	Mortierella sp. AD010	['Eukaryota', 'Fungi', 'Fungi incertae sedis', 'Mucoromycota', 'Mortierellomycotina', 'Mortierellomycetes', 'Mortierellales', 'Mortierellaceae', 'Mortierella']	hypothetical protein BGX20_001232 [Mortierella sp. AD010]	510	594	0.86	3E-142	27.17	2334
MEA3208201.1	Chthoniobacter sp.	['Bacteria', 'Pseudomonadati', 'Verrucomicrobiota', 'Spartobacteria', 'Chthoniobacterales', 'Chthoniobacteraceae', 'Chthoniobacter']	hypothetical protein [Chthoniobacter sp.]	510	932	0.88	3E-142	26.98	2337
MFM1559430.1	Roseibacillus sp.	['Bacteria', 'Pseudomonadati', 'Verrucomicrobiota', 'Verrucomicrobiia', 'Verrucomicrobiales', 'Verrucomicrobiaceae', 'Roseibacillus']	hypothetical protein [Roseibacillus sp.]	508	945	0.86	3E-142	27.14	2124
MCY2980901.1	Planctomycetota bacterium	['Bacteria', 'Pseudomonadati', 'Planctomycetota']	hypothetical protein [Planctomycetota bacterium]	507	682	0.82	4E-142	25.95	2098
WP_425401017.1	Aeoliella sp.	['Bacteria', 'Pseudomonadati', 'Planctomycetota', 'Planctomycetia', 'Pirellulales', 'Lacipirellulaceae', 'Aeoliella']	hypothetical protein [Aeoliella sp.]	508	1010	0.87	4E-142	28.38	2141
MCP4891403.1	Planctomycetaceae bacterium	['Bacteria', 'Pseudomonadati', 'Planctomycetota', 'Planctomycetia', 'Planctomycetales', 'Planctomycetaceae']	hypothetical protein [Planctomycetaceae bacterium]	503	651	0.79	6E-142	24.77	1811
MCB9888932.1	Planctomycetota bacterium	['Bacteria', 'Pseudomonadati', 'Planctomycetota']	hypothetical protein [Planctomycetota bacterium]	506	739	0.69	1E-141	28.28	2113
MCB9872480.1	Planctomycetota bacterium	['Bacteria', 'Pseudomonadati', 'Planctomycetota']	hypothetical protein [Planctomycetota bacterium]	506	739	0.69	1E-141	28.28	2113
MFM1559786.1	Roseibacillus sp.	['Bacteria', 'Pseudomonadati', 'Verrucomicrobiota', 'Verrucomicrobiia', 'Verrucomicrobiales', 'Verrucomicrobiaceae', 'Roseibacillus']	hypothetical protein [Roseibacillus sp.]	497	497	0.57	2E-141	27.94	1569
WP_428261538.1	Haliangium sp.	['Bacteria', 'Pseudomonadati', 'Myxococcota', 'Polyangia', 'Haliangiales', 'Kofleriaceae', 'Haliangium']	hypothetical protein [Haliangium sp.]	504	929	0.87	4E-141	26.62	2120
MFO0823241.1	Gemmataceae bacterium	['Bacteria', 'Pseudomonadati', 'Planctomycetota', 'Planctomycetia', 'Gemmatales', 'Gemmataceae']	hypothetical protein [Gemmataceae bacterium]	486	486	0.43	5E-141	31.77	1189
MDG2469884.1	Pirellulaceae bacterium	['Bacteria', 'Pseudomonadati', 'Planctomycetota', 'Planctomycetia', 'Pirellulales', 'Pirellulaceae']	hypothetical protein [Pirellulaceae bacterium]	504	998	0.88	6E-141	29.31	2113
MCA9167623.1	Planctomycetales bacterium	['Bacteria', 'Pseudomonadati', 'Planctomycetota', 'Planctomycetia', 'Planctomycetales']	hypothetical protein [Planctomycetales bacterium]	504	973	0.86	7E-141	29.18	2108
HIF30346.1	Planctomycetaceae bacterium	['Bacteria', 'Pseudomonadati', 'Planctomycetota', 'Planctomycetia', 'Planctomycetales', 'Planctomycetaceae']	hypothetical protein [Planctomycetaceae bacterium]	489	489	0.59	7E-141	26.49	1326
KAG0334356.1	Podila horticola	['Eukaryota', 'Fungi', 'Fungi incertae sedis', 'Mucoromycota', 'Mortierellomycotina', 'Mortierellomycetes', 'Mortierellales', 'Mortierellaceae', 'Podila']	hypothetical protein BG000_008396 [Podila horticola]	505	601	0.81	7E-141	26.95	2335
HIM28546.1	Planctomycetota bacterium	['Bacteria', 'Pseudomonadati', 'Planctomycetota']	hypothetical protein [Planctomycetota bacterium]	489	489	0.58	9E-141	26.75	1326
WP_146595068.1	Novipirellula galeiformis	['Bacteria', 'Pseudomonadati', 'Planctomycetota', 'Planctomycetia', 'Pirellulales', 'Pirellulaceae', 'Novipirellula']	hypothetical protein [Novipirellula galeiformis]	503	640	0.92	1E-140	23.86	2096
KAA0161656.1	Cafeteria roenbergensis	['Eukaryota', 'Sar', 'Stramenopiles', 'Bigyra', 'Opalozoa', 'Bicosoecida', 'Cafeteriaceae', 'Cafeteria']	hypothetical protein FNF28_04960 [Cafeteria roenbergensis]	505	610	0.71	1E-140	25.84	2380
TWU23348.1	Novipirellula galeiformis	['Bacteria', 'Pseudomonadati', 'Planctomycetota', 'Planctomycetia', 'Pirellulales', 'Pirellulaceae', 'Novipirellula']	hypothetical protein Pla52o_28840 [Novipirellula galeiformis]	503	640	0.92	1E-140	23.91	2120
MFO0033738.1	Planctomycetota bacterium	['Bacteria', 'Pseudomonadati', 'Planctomycetota']	hypothetical protein [Planctomycetota bacterium]	494	494	0.58	1E-140	26.9	1529
MCP4080117.1	Planctomycetaceae bacterium	['Bacteria', 'Pseudomonadati', 'Planctomycetota', 'Planctomycetia', 'Planctomycetales', 'Planctomycetaceae']	hypothetical protein [Planctomycetaceae bacterium]	488	488	0.58	2E-140	27.49	1310
WP_146532772.1	Rubripirellula reticaptiva	['Bacteria', 'Pseudomonadati', 'Planctomycetota', 'Planctomycetia', 'Pirellulales', 'Pirellulaceae', 'Rubripirellula']	hypothetical protein [Rubripirellula reticaptiva]	503	668	0.92	2E-140	23.62	2120
MEN9665281.1	Planctomycetota bacterium	['Bacteria', 'Pseudomonadati', 'Planctomycetota']	hypothetical protein [Planctomycetota bacterium]	490	490	0.58	2E-140	27.59	1398
HEY0194284.1	Kofleriaceae bacterium	['Bacteria', 'Pseudomonadati', 'Myxococcota', 'Polyangia', 'Haliangiales', 'Kofleriaceae']	hypothetical protein [Kofleriaceae bacterium]	496	683	0.75	2E-140	25.33	1699
MDF1787969.1	Verrucomicrobiales bacterium	['Bacteria', 'Pseudomonadati', 'Verrucomicrobiota', 'Verrucomicrobiia', 'Verrucomicrobiales']	hypothetical protein [Verrucomicrobiales bacterium]	486	486	0.54	2E-140	27.93	1229
MCB9879137.1	Planctomycetota bacterium	['Bacteria', 'Pseudomonadati', 'Planctomycetota']	hypothetical protein [Planctomycetota bacterium]	502	928	0.87	2E-140	27.52	2129
MCI5221987.1	Candidatus Electrothrix sp. AR4	['Bacteria', 'Pseudomonadati', 'Thermodesulfobacteriota', 'Desulfobulbia', 'Desulfobulbales', 'Desulfobulbaceae', 'Candidatus Electrothrix']	hypothetical protein [Candidatus Electrothrix sp. AR4]	491	491	0.54	2E-140	29.04	1462
MCA9147917.1	Planctomycetales bacterium	['Bacteria', 'Pseudomonadati', 'Planctomycetota', 'Planctomycetia', 'Planctomycetales']	hypothetical protein [Planctomycetales bacterium]	502	971	0.86	2E-140	29.11	2108
MDY0165019.1	Thermoguttaceae bacterium	['Bacteria', 'Pseudomonadati', 'Planctomycetota', 'Planctomycetia', 'Pirellulales', 'Thermoguttaceae']	hypothetical protein [Thermoguttaceae bacterium]	502	977	0.85	2E-140	27.19	2137
MFN7588113.1	Planctomycetota bacterium	['Bacteria', 'Pseudomonadati', 'Planctomycetota']	hypothetical protein [Planctomycetota bacterium]	493	493	0.67	3E-140	25.12	1528
MDE0913731.1	Planctomycetota bacterium	['Bacteria', 'Pseudomonadati', 'Planctomycetota']	hypothetical protein [Planctomycetota bacterium]	487	487	0.51	3E-140	28.55	1304
MEE2736673.1	Planctomycetota bacterium	['Bacteria', 'Pseudomonadati', 'Planctomycetota']	hypothetical protein [Planctomycetota bacterium]	501	910	0.87	3E-140	27.34	2119
MEC8928494.1	Verrucomicrobiota bacterium	['Bacteria', 'Pseudomonadati', 'Verrucomicrobiota']	hypothetical protein [Verrucomicrobiota bacterium]	501	892	0.86	4E-140	27.64	2120
MDB4436918.1	Akkermansiaceae bacterium	['Bacteria', 'Pseudomonadati', 'Verrucomicrobiota', 'Verrucomicrobiia', 'Verrucomicrobiales', 'Akkermansiaceae']	hypothetical protein [Akkermansiaceae bacterium]	491	692	0.67	5E-140	28.37	1507
MFN8827763.1	Planctomycetota bacterium	['Bacteria', 'Pseudomonadati', 'Planctomycetota']	hypothetical protein [Planctomycetota bacterium]	492	492	0.67	5E-140	25.18	1528
MBU6294791.1	Planctomycetota bacterium	['Bacteria', 'Pseudomonadati', 'Planctomycetota']	hypothetical protein [Planctomycetota bacterium]	484	484	0.55	8E-140	27.24	1244
MFK7766123.1	Mariniblastus sp.	['Bacteria', 'Pseudomonadati', 'Planctomycetota', 'Planctomycetia', 'Pirellulales', 'Pirellulaceae', 'Mariniblastus']	hypothetical protein [Mariniblastus sp.]	501	963	0.88	1E-139	27.98	2264
RMG18464.1	Planctomycetota bacterium	['Bacteria', 'Pseudomonadati', 'Planctomycetota']	MAG: hypothetical protein D6731_01950 [Planctomycetota bacterium]	500	946	0.87	1E-139	27.42	2086
HPO37124.1	Kiritimatiellia bacterium	['Bacteria', 'Pseudomonadati', 'Kiritimatiellota', 'Kiritimatiellia']	hypothetical protein [Kiritimatiellia bacterium]	490	490	0.59	1E-139	25.46	1482
MEC7678255.1	Planctomycetota bacterium	['Bacteria', 'Pseudomonadati', 'Planctomycetota']	hypothetical protein [Planctomycetota bacterium]	499	681	0.92	1E-139	24.71	2069
MCH1421225.1	Akkermansiaceae bacterium	['Bacteria', 'Pseudomonadati', 'Verrucomicrobiota', 'Verrucomicrobiia', 'Verrucomicrobiales', 'Akkermansiaceae']	hypothetical protein [Akkermansiaceae bacterium]	500	958	0.86	1E-139	27.79	2099
MEZ0257041.1	Chthoniobacter sp.	['Bacteria', 'Pseudomonadati', 'Verrucomicrobiota', 'Spartobacteria', 'Chthoniobacterales', 'Chthoniobacteraceae', 'Chthoniobacter']	hypothetical protein [Chthoniobacter sp.]	495	699	0.71	1E-139	27.03	1750
MFN5329875.1	Planctomycetota bacterium	['Bacteria', 'Pseudomonadati', 'Planctomycetota']	hypothetical protein [Planctomycetota bacterium]	491	491	0.58	1E-139	27.58	1553
KAG0095713.1	Podila epicladia	['Eukaryota', 'Fungi', 'Fungi incertae sedis', 'Mucoromycota', 'Mortierellomycotina', 'Mortierellomycetes', 'Mortierellales', 'Mortierellaceae', 'Podila']	hypothetical protein BGZ93_005549 [Podila epicladia]	501	605	0.81	2E-139	27.05	2321
MCO5165994.1	Planctomycetota bacterium	['Bacteria', 'Pseudomonadati', 'Planctomycetota']	hypothetical protein [Planctomycetota bacterium]	499	1004	0.81	2E-139	26.63	2095
MBI2478786.1	Planctomycetia bacterium	['Bacteria', 'Pseudomonadati', 'Planctomycetota', 'Planctomycetia']	hypothetical protein [Planctomycetia bacterium]	478	478	0.45	2E-139	29.89	1060
KAF9373436.1	Podila verticillata	['Eukaryota', 'Fungi', 'Fungi incertae sedis', 'Mucoromycota', 'Mortierellomycotina', 'Mortierellomycetes', 'Mortierellales', 'Mortierellaceae', 'Podila']	hypothetical protein CPC16_001853, partial [Podila verticillata]	498	596	0.74	2E-139	27.26	1979
WP_165199975.1	Roseimicrobium sp. ORNL1	['Bacteria', 'Pseudomonadati', 'Verrucomicrobiota', 'Verrucomicrobiia', 'Verrucomicrobiales', 'Verrucomicrobiaceae', 'Roseimicrobium']	autotransporter-associated beta strand repeat-containing protein [Roseimicrobium sp. ORNL1]	500	927	0.87	2E-139	27.05	2246
MDF1861126.1	Verrucomicrobiales bacterium	['Bacteria', 'Pseudomonadati', 'Verrucomicrobiota', 'Verrucomicrobiia', 'Verrucomicrobiales']	hypothetical protein [Verrucomicrobiales bacterium]	499	713	0.69	2E-139	27.41	2103
KAG0353115.1	Podila minutissima	['Eukaryota', 'Fungi', 'Fungi incertae sedis', 'Mucoromycota', 'Mortierellomycotina', 'Mortierellomycetes', 'Mortierellales', 'Mortierellaceae', 'Podila']	hypothetical protein BG005_007528 [Podila minutissima]	501	602	0.81	2E-139	27.44	2318
MDB4338923.1	Rubripirellula sp.	['Bacteria', 'Pseudomonadati', 'Planctomycetota', 'Planctomycetia', 'Pirellulales', 'Pirellulaceae', 'Rubripirellula']	hypothetical protein [Rubripirellula sp.]	498	655	0.84	2E-139	24.86	2022
MFP6858827.1	Roseibacillus sp.	['Bacteria', 'Pseudomonadati', 'Verrucomicrobiota', 'Verrucomicrobiia', 'Verrucomicrobiales', 'Verrucomicrobiaceae', 'Roseibacillus']	hypothetical protein [Roseibacillus sp.]	499	929	0.86	3E-139	27.87	2138
MEO2023515.1	Pirellulaceae bacterium	['Bacteria', 'Pseudomonadati', 'Planctomycetota', 'Planctomycetia', 'Pirellulales', 'Pirellulaceae']	hypothetical protein [Pirellulaceae bacterium]	475	475	0.41	3E-139	32.03	978
KAG0091197.1	Podila epicladia	['Eukaryota', 'Fungi', 'Fungi incertae sedis', 'Mucoromycota', 'Mortierellomycotina', 'Mortierellomycetes', 'Mortierellales', 'Mortierellaceae', 'Podila']	hypothetical protein BGZ92_001279 [Podila epicladia]	500	603	0.81	3E-139	27.05	2310
MDD2459954.1	Kiritimatiellia bacterium	['Bacteria', 'Pseudomonadati', 'Kiritimatiellota', 'Kiritimatiellia']	hypothetical protein [Kiritimatiellia bacterium]	498	954	0.87	4E-139	26.1	2114
MDE0734769.1	Pirellulaceae bacterium	['Bacteria', 'Pseudomonadati', 'Planctomycetota', 'Planctomycetia', 'Pirellulales', 'Pirellulaceae']	hypothetical protein [Pirellulaceae bacterium]	498	989	0.87	4E-139	28.22	2129
CAE7807478.1	Symbiodinium sp. KB8	['Eukaryota', 'Sar', 'Alveolata', 'Dinophyceae', 'Suessiales', 'Symbiodiniaceae', 'Symbiodinium']	abpF [Symbiodinium sp. KB8]	501	961	0.88	5E-139	28.31	2602
MBO08640.1	Acidobacteriota bacterium	['Bacteria', 'Pseudomonadati', 'Acidobacteriota']	hypothetical protein [Acidobacteriota bacterium]	496	719	0.59	5E-139	30.3	1927
MEN8680274.1	Akkermansiaceae bacterium	['Bacteria', 'Pseudomonadati', 'Verrucomicrobiota', 'Verrucomicrobiia', 'Verrucomicrobiales', 'Akkermansiaceae']	hypothetical protein [Akkermansiaceae bacterium]	489	489	0.57	6E-139	26.66	1539
MFM7078145.1	Planctomycetaceae bacterium	['Bacteria', 'Pseudomonadati', 'Planctomycetota', 'Planctomycetia', 'Planctomycetales', 'Planctomycetaceae']	hypothetical protein [Planctomycetaceae bacterium]	488	488	0.57	6E-139	27.27	1509
MCH7685990.1	Planctomycetota bacterium	['Bacteria', 'Pseudomonadati', 'Planctomycetota']	hypothetical protein [Planctomycetota bacterium]	479	479	0.52	9E-139	29.78	1174
MEI6323950.1	Gemmataceae bacterium	['Bacteria', 'Pseudomonadati', 'Planctomycetota', 'Planctomycetia', 'Gemmatales', 'Gemmataceae']	hypothetical protein [Gemmataceae bacterium]	498	962	0.87	9E-139	27.39	2159
MBL8732086.1	Planctomycetota bacterium	['Bacteria', 'Pseudomonadati', 'Planctomycetota']	hypothetical protein [Planctomycetota bacterium]	486	486	0.65	1E-138	25.19	1460
KAF9301812.1	Mortierella antarctica	['Eukaryota', 'Fungi', 'Fungi incertae sedis', 'Mucoromycota', 'Mortierellomycotina', 'Mortierellomycetes', 'Mortierellales', 'Mortierellaceae', 'Mortierella']	hypothetical protein BGZ74_006234 [Mortierella antarctica]	498	599	0.81	1E-138	27.37	2317
MBN2583267.1	Planctomycetota bacterium	['Bacteria', 'Pseudomonadati', 'Planctomycetota']	hypothetical protein [Planctomycetota bacterium]	477	477	0.52	6E-138	28.25	1161
WP_395747792.1	Prosthecobacter sp.	['Bacteria', 'Pseudomonadati', 'Verrucomicrobiota', 'Verrucomicrobiia', 'Verrucomicrobiales', 'Verrucomicrobiaceae', 'Prosthecobacter']	autotransporter-associated beta strand repeat-containing protein [Prosthecobacter sp.]	495	923	0.89	6E-138	28.09	2186
MFN9367003.1	Planctomycetota bacterium	['Bacteria', 'Pseudomonadati', 'Planctomycetota']	hypothetical protein [Planctomycetota bacterium]	494	907	0.87	8E-138	26.9	2170
MFP6896782.1	Roseibacillus sp.	['Bacteria', 'Pseudomonadati', 'Verrucomicrobiota', 'Verrucomicrobiia', 'Verrucomicrobiales', 'Verrucomicrobiaceae', 'Roseibacillus']	hypothetical protein [Roseibacillus sp.]	494	941	0.86	1E-137	27.8	2138
MFN9540027.1	Planctomycetota bacterium	['Bacteria', 'Pseudomonadati', 'Planctomycetota']	hypothetical protein [Planctomycetota bacterium]	494	907	0.87	1E-137	26.9	2170
WP_106390421.1	Enhygromyxa salina	['Bacteria', 'Pseudomonadati', 'Myxococcota', 'Polyangia', 'Nannocystales', 'Nannocystaceae', 'Enhygromyxa']	hypothetical protein [Enhygromyxa salina]	493	688	0.67	1E-137	27.33	2077
GJJ76478.1	Entomortierella parvispora	['Eukaryota', 'Fungi', 'Fungi incertae sedis', 'Mucoromycota', 'Mortierellomycotina', 'Mortierellomycetes', 'Mortierellales', 'Mortierellaceae', 'Entomortierella']	hypothetical protein EMPS_08837 [Entomortierella parvispora]	496	608	0.82	1E-137	25.51	2395
MFN9964712.1	Planctomycetota bacterium	['Bacteria', 'Pseudomonadati', 'Planctomycetota']	hypothetical protein [Planctomycetota bacterium]	494	905	0.87	1E-137	26.9	2170
MFO0078797.1	Planctomycetota bacterium	['Bacteria', 'Pseudomonadati', 'Planctomycetota']	hypothetical protein [Planctomycetota bacterium]	494	904	0.87	1E-137	26.9	2170
MFM1870583.1	Planctomycetota bacterium	['Bacteria', 'Pseudomonadati', 'Planctomycetota']	hypothetical protein [Planctomycetota bacterium]	483	483	0.58	1E-137	26.45	1477
MEC9123455.1	Verrucomicrobiota bacterium	['Bacteria', 'Pseudomonadati', 'Verrucomicrobiota']	hypothetical protein [Verrucomicrobiota bacterium]	472	472	0.42	2E-137	30.66	1051
MFN9183095.1	Planctomycetota bacterium	['Bacteria', 'Pseudomonadati', 'Planctomycetota']	hypothetical protein [Planctomycetota bacterium]	494	906	0.87	2E-137	26.9	2170
WP_372369441.1	Candidatus Uabimicrobium helgolandensis	['Bacteria', 'Pseudomonadati', 'Planctomycetota', 'Candidatus Uabimicrobiia', 'Candidatus Uabimicrobiales', 'Candidatus Uabimicrobiaceae', 'Candidatus Uabimicrobium']	hypothetical protein [Candidatus Uabimicrobium helgolandensis]	493	968	0.86	2E-137	28.5	2079
MEI8195829.1	Phycisphaerae bacterium	['Bacteria', 'Pseudomonadati', 'Planctomycetota', 'Phycisphaerae']	hypothetical protein [Phycisphaerae bacterium]	480	683	0.53	2E-137	31.64	1339
MFN9750127.1	Planctomycetota bacterium	['Bacteria', 'Pseudomonadati', 'Planctomycetota']	hypothetical protein [Planctomycetota bacterium]	494	906	0.87	2E-137	26.9	2170
MFN6112020.1	Planctomycetota bacterium	['Bacteria', 'Pseudomonadati', 'Planctomycetota']	hypothetical protein [Planctomycetota bacterium]	494	906	0.87	2E-137	26.9	2170
MFN7574135.1	Planctomycetota bacterium	['Bacteria', 'Pseudomonadati', 'Planctomycetota']	hypothetical protein [Planctomycetota bacterium]	493	904	0.87	2E-137	26.9	2170
MFN9248887.1	Planctomycetota bacterium	['Bacteria', 'Pseudomonadati', 'Planctomycetota']	hypothetical protein [Planctomycetota bacterium]	493	904	0.87	2E-137	26.9	2170
MCE2791235.1	Blastopirellula sp.	['Bacteria', 'Pseudomonadati', 'Planctomycetota', 'Planctomycetia', 'Pirellulales', 'Pirellulaceae', 'Blastopirellula']	hypothetical protein [Blastopirellula sp.]	493	906	0.87	2E-137	26.9	2170
MFN5322777.1	Planctomycetota bacterium	['Bacteria', 'Pseudomonadati', 'Planctomycetota']	hypothetical protein [Planctomycetota bacterium]	493	904	0.87	2E-137	26.9	2170
MCC6738789.1	Planctomycetia bacterium	['Bacteria', 'Pseudomonadati', 'Planctomycetota', 'Planctomycetia']	hypothetical protein [Planctomycetia bacterium]	476	476	0.5	2E-137	27.71	1180
HZJ16079.1	Chthoniobacteraceae bacterium	['Bacteria', 'Pseudomonadati', 'Verrucomicrobiota', 'Spartobacteria', 'Chthoniobacterales', 'Chthoniobacteraceae']	hypothetical protein [Chthoniobacteraceae bacterium]	478	478	0.55	2E-137	26.71	1257
MBN1443202.1	Planctomycetota bacterium	['Bacteria', 'Pseudomonadati', 'Planctomycetota']	hypothetical protein [Planctomycetota bacterium]	474	474	0.51	2E-137	28.31	1145
WP_211325661.1	Roseimicrobium gellanilyticum	['Bacteria', 'Pseudomonadati', 'Verrucomicrobiota', 'Verrucomicrobiia', 'Verrucomicrobiales', 'Verrucomicrobiaceae', 'Roseimicrobium']	autotransporter-associated beta strand repeat-containing protein [Roseimicrobium gellanilyticum]	494	921	0.87	2E-137	26.66	2251
NBU74641.1	Planctomycetota bacterium	['Bacteria', 'Pseudomonadati', 'Planctomycetota']	hypothetical protein [Planctomycetota bacterium]	493	955	0.87	3E-137	27.65	2157
MDA8967527.1	Akkermansiaceae bacterium	['Bacteria', 'Pseudomonadati', 'Verrucomicrobiota', 'Verrucomicrobiia', 'Verrucomicrobiales', 'Akkermansiaceae']	hypothetical protein [Akkermansiaceae bacterium]	481	481	0.57	3E-137	27.88	1401
MDC0314306.1	bacterium	['Bacteria']	hypothetical protein [bacterium]	493	961	0.87	3E-137	26.92	2153
MFZ4646038.1	Gemmataceae bacterium	['Bacteria', 'Pseudomonadati', 'Planctomycetota', 'Planctomycetia', 'Gemmatales', 'Gemmataceae']	hypothetical protein [Gemmataceae bacterium]	493	669	0.69	3E-137	27.65	2157
MDB4316936.1	Akkermansiaceae bacterium	['Bacteria', 'Pseudomonadati', 'Verrucomicrobiota', 'Verrucomicrobiia', 'Verrucomicrobiales', 'Akkermansiaceae']	hypothetical protein [Akkermansiaceae bacterium]	481	481	0.57	3E-137	27.88	1415
MFK7984868.1	Sandaracinaceae bacterium	['Bacteria', 'Pseudomonadati', 'Myxococcota', 'Polyangia', 'Polyangiales', 'Sandaracinaceae']	hypothetical protein [Sandaracinaceae bacterium]	491	962	0.87	4E-137	26.87	2066
MDB4740764.1	Akkermansiaceae bacterium	['Bacteria', 'Pseudomonadati', 'Verrucomicrobiota', 'Verrucomicrobiia', 'Verrucomicrobiales', 'Akkermansiaceae']	hypothetical protein [Akkermansiaceae bacterium]	481	481	0.57	4E-137	27.88	1416
HJN10240.1	Pirellulaceae bacterium	['Bacteria', 'Pseudomonadati', 'Planctomycetota', 'Planctomycetia', 'Pirellulales', 'Pirellulaceae']	hypothetical protein [Pirellulaceae bacterium]	468	468	0.42	5E-137	31.6	958
MEI8107998.1	Verrucomicrobiota bacterium	['Bacteria', 'Pseudomonadati', 'Verrucomicrobiota']	hypothetical protein [Verrucomicrobiota bacterium]	492	934	0.87	6E-137	27.06	2188
MDA7891147.1	Akkermansiaceae bacterium	['Bacteria', 'Pseudomonadati', 'Verrucomicrobiota', 'Verrucomicrobiia', 'Verrucomicrobiales', 'Akkermansiaceae']	hypothetical protein [Akkermansiaceae bacterium]	491	941	0.87	6E-137	26.59	2107
MDB4562716.1	Akkermansiaceae bacterium	['Bacteria', 'Pseudomonadati', 'Verrucomicrobiota', 'Verrucomicrobiia', 'Verrucomicrobiales', 'Akkermansiaceae']	hypothetical protein [Akkermansiaceae bacterium]	481	481	0.57	6E-137	27.32	1429
MFM7540591.1	Planctomycetota bacterium	['Bacteria', 'Pseudomonadati', 'Planctomycetota']	hypothetical protein [Planctomycetota bacterium]	492	967	0.87	6E-137	27.3	2157
MBM4096378.1	Planctomycetota bacterium	['Bacteria', 'Pseudomonadati', 'Planctomycetota']	hypothetical protein [Planctomycetota bacterium]	492	966	0.88	7E-137	27.16	2157
MBL8842959.1	Planctomycetota bacterium	['Bacteria', 'Pseudomonadati', 'Planctomycetota']	hypothetical protein [Planctomycetota bacterium]	491	908	0.87	7E-137	26.77	2137
HQQ90669.1	Kiritimatiellia bacterium	['Bacteria', 'Pseudomonadati', 'Kiritimatiellota', 'Kiritimatiellia']	hypothetical protein [Kiritimatiellia bacterium]	491	936	0.89	7E-137	25.49	2114
MCY3013982.1	Planctomycetota bacterium	['Bacteria', 'Pseudomonadati', 'Planctomycetota']	hypothetical protein [Planctomycetota bacterium]	478	478	0.58	7E-137	27.45	1339
MDA8876234.1	Akkermansiaceae bacterium	['Bacteria', 'Pseudomonadati', 'Verrucomicrobiota', 'Verrucomicrobiia', 'Verrucomicrobiales', 'Akkermansiaceae']	hypothetical protein [Akkermansiaceae bacterium]	482	482	0.57	7E-137	27.88	1494
MEM8733639.1	Planctomycetota bacterium	['Bacteria', 'Pseudomonadati', 'Planctomycetota']	hypothetical protein [Planctomycetota bacterium]	491	662	0.93	8E-137	24.44	2065
MGB1928290.1	Mariniblastus sp.	['Bacteria', 'Pseudomonadati', 'Planctomycetota', 'Planctomycetia', 'Pirellulales', 'Pirellulaceae', 'Mariniblastus']	hypothetical protein [Mariniblastus sp.]	489	765	0.76	1E-136	27.91	1935
MEO1984775.1	Fuerstiella sp.	['Bacteria', 'Pseudomonadati', 'Planctomycetota', 'Planctomycetia', 'Planctomycetales', 'Planctomycetaceae', 'Fuerstiella']	hypothetical protein [Fuerstiella sp.]	471	471	0.47	1E-136	29.24	1081
MEY4674656.1	Planctomycetota bacterium	['Bacteria', 'Pseudomonadati', 'Planctomycetota']	hypothetical protein [Planctomycetota bacterium]	490	910	0.88	2E-136	26.47	2117
MAG63285.1	Candidatus Woesearchaeota archaeon	['Archaea', 'Candidatus Woesearchaeota']	hypothetical protein [Candidatus Woesearchaeota archaeon]	490	901	0.88	2E-136	27.09	2094
MDB4283614.1	Akkermansiaceae bacterium	['Bacteria', 'Pseudomonadati', 'Verrucomicrobiota', 'Verrucomicrobiia', 'Verrucomicrobiales', 'Akkermansiaceae']	hypothetical protein [Akkermansiaceae bacterium]	478	478	0.57	2E-136	27.17	1367
MDP6939390.1	Planctomycetota bacterium	['Bacteria', 'Pseudomonadati', 'Planctomycetota']	hypothetical protein [Planctomycetota bacterium]	489	901	0.88	2E-136	27.09	2091
MEO2012369.1	Pirellulaceae bacterium	['Bacteria', 'Pseudomonadati', 'Planctomycetota', 'Planctomycetia', 'Pirellulales', 'Pirellulaceae']	hypothetical protein [Pirellulaceae bacterium]	489	923	0.88	2E-136	26.34	2096
MCA9718917.1	Myxococcales bacterium	['Bacteria', 'Pseudomonadati', 'Myxococcota', 'Myxococcia', 'Myxococcales']	hypothetical protein [Myxococcales bacterium]	475	475	0.56	3E-136	26.47	1273
MEJ7591075.1	Planctomycetaceae bacterium	['Bacteria', 'Pseudomonadati', 'Planctomycetota', 'Planctomycetia', 'Planctomycetales', 'Planctomycetaceae']	hypothetical protein [Planctomycetaceae bacterium]	480	697	0.64	3E-136	27.83	1495
MDY0168591.1	Thermoguttaceae bacterium	['Bacteria', 'Pseudomonadati', 'Planctomycetota', 'Planctomycetia', 'Pirellulales', 'Thermoguttaceae']	hypothetical protein [Thermoguttaceae bacterium]	489	956	0.87	3E-136	27.02	2113
WP_164365538.1	Sulfuriroseicoccus oceanibius	['Bacteria', 'Pseudomonadati', 'Verrucomicrobiota', 'Verrucomicrobiia', 'Verrucomicrobiales', 'Verrucomicrobiaceae', 'Sulfuriroseicoccus']	hypothetical protein [Sulfuriroseicoccus oceanibius]	489	639	0.92	3E-136	22.64	2110
HEX3481855.1	Kofleriaceae bacterium	['Bacteria', 'Pseudomonadati', 'Myxococcota', 'Polyangia', 'Haliangiales', 'Kofleriaceae']	hypothetical protein [Kofleriaceae bacterium]	489	661	0.84	3E-136	23.41	2092
TSA05266.1	Planctomycetaceae bacterium	['Bacteria', 'Pseudomonadati', 'Planctomycetota', 'Planctomycetia', 'Planctomycetales', 'Planctomycetaceae']	MAG: hypothetical protein D4R77_08400, partial [Planctomycetaceae bacterium]	478	478	0.57	4E-136	27.61	1416
NLW86246.1	Planctomycetota bacterium	['Bacteria', 'Pseudomonadati', 'Planctomycetota']	hypothetical protein [Planctomycetota bacterium]	488	971	0.87	4E-136	28.22	2064
RMG32793.1	Planctomycetota bacterium	['Bacteria', 'Pseudomonadati', 'Planctomycetota']	MAG: hypothetical protein D6725_16950 [Planctomycetota bacterium]	489	975	0.85	4E-136	26.95	2140
MDF1714346.1	Akkermansiaceae bacterium	['Bacteria', 'Pseudomonadati', 'Verrucomicrobiota', 'Verrucomicrobiia', 'Verrucomicrobiales', 'Akkermansiaceae']	hypothetical protein [Akkermansiaceae bacterium]	489	935	0.87	4E-136	26.59	2107
MCE9531211.1	Planctomycetota bacterium	['Bacteria', 'Pseudomonadati', 'Planctomycetota']	hypothetical protein [Planctomycetota bacterium]	485	914	0.74	5E-136	32.67	1804
WP_338690473.1	Haloferula helveola	['Bacteria', 'Pseudomonadati', 'Verrucomicrobiota', 'Verrucomicrobiia', 'Verrucomicrobiales', 'Verrucomicrobiaceae', 'Haloferula']	hypothetical protein [Haloferula helveola]	489	980	0.87	6E-136	27.09	2137
RMG10209.1	Planctomycetota bacterium	['Bacteria', 'Pseudomonadati', 'Planctomycetota']	MAG: hypothetical protein D6731_17895 [Planctomycetota bacterium]	488	655	0.69	6E-136	25.8	2088
MFN6414038.1	Planctomycetota bacterium	['Bacteria', 'Pseudomonadati', 'Planctomycetota']	hypothetical protein [Planctomycetota bacterium]	489	670	0.93	7E-136	23.33	2201
HNV68727.1	Candidatus Ozemobacteraceae bacterium	['Bacteria', 'Candidatus Ozemobacteria', 'Candidatus Ozemobacterales', 'Candidatus Ozemobacteraceae']	hypothetical protein [Candidatus Ozemobacteraceae bacterium]	486	888	0.82	8E-136	27.99	1940
WP_300201280.1	Prosthecobacter sp.	['Bacteria', 'Pseudomonadati', 'Verrucomicrobiota', 'Verrucomicrobiia', 'Verrucomicrobiales', 'Verrucomicrobiaceae', 'Prosthecobacter']	hypothetical protein [Prosthecobacter sp.]	489	931	0.88	8E-136	28.27	2283
HWB04601.1	Verrucomicrobiales bacterium	['Bacteria', 'Pseudomonadati', 'Verrucomicrobiota', 'Verrucomicrobiia', 'Verrucomicrobiales']	hypothetical protein [Verrucomicrobiales bacterium]	488	947	0.87	8E-136	28.6	2168
KAK2951373.1	Blattamonas nauphoetae	['Eukaryota', 'Metamonada', 'Preaxostyla', 'Oxymonadida', 'Blattamonas']	putative Actin-binding protein [Blattamonas nauphoetae]	489	602	0.93	9E-136	24.85	2352
MGE3171853.1	Planctomycetota bacterium	['Bacteria', 'Pseudomonadati', 'Planctomycetota']	hypothetical protein [Planctomycetota bacterium]	488	870	0.87	9E-136	25.26	2112
MDG2150527.1	Planctomycetota bacterium	['Bacteria', 'Pseudomonadati', 'Planctomycetota']	hypothetical protein [Planctomycetota bacterium]	487	902	0.86	1E-135	28.24	2078
MDB4713380.1	bacterium	['Bacteria']	hypothetical protein [bacterium]	488	945	0.87	1E-135	26.66	2107
MFP6619277.1	Pirellulaceae bacterium	['Bacteria', 'Pseudomonadati', 'Planctomycetota', 'Planctomycetia', 'Pirellulales', 'Pirellulaceae']	hypothetical protein [Pirellulaceae bacterium]	472	472	0.54	1E-135	28.05	1231
MBA3700657.1	Planctomycetota bacterium	['Bacteria', 'Pseudomonadati', 'Planctomycetota']	hypothetical protein [Planctomycetota bacterium]	487	978	0.86	2E-135	26.8	2088
WP_145251553.1	Aeoliella mucimassa	['Bacteria', 'Pseudomonadati', 'Planctomycetota', 'Planctomycetia', 'Pirellulales', 'Lacipirellulaceae', 'Aeoliella']	hypothetical protein [Aeoliella mucimassa]	487	995	0.88	2E-135	27.74	2148
HOX44343.1	Myxococcota bacterium	['Bacteria', 'Pseudomonadati', 'Myxococcota']	hypothetical protein [Myxococcota bacterium]	486	966	0.78	2E-135	28.02	2071
MDA0767496.1	Verrucomicrobiota bacterium	['Bacteria', 'Pseudomonadati', 'Verrucomicrobiota']	hypothetical protein [Verrucomicrobiota bacterium]	488	927	0.9	2E-135	27.66	2197
WP_124326721.1	Desulfonema ishimotonii	['Bacteria', 'Pseudomonadati', 'Thermodesulfobacteriota', 'Desulfobacteria', 'Desulfobacterales', 'Desulfococcaceae', 'Desulfonema']	hypothetical protein [Desulfonema ishimotonii]	486	973	0.87	2E-135	27.7	2070
MCX6853103.1	Verrucomicrobiota bacterium	['Bacteria', 'Pseudomonadati', 'Verrucomicrobiota']	autotransporter-associated beta strand repeat-containing protein [Verrucomicrobiota bacterium]	488	939	0.88	2E-135	27.55	2193
MEC8928735.1	Verrucomicrobiota bacterium	['Bacteria', 'Pseudomonadati', 'Verrucomicrobiota']	hypothetical protein [Verrucomicrobiota bacterium]	484	916	0.76	2E-135	30.06	1897
WP_377162272.1	Prosthecobacter fluviatilis	['Bacteria', 'Pseudomonadati', 'Verrucomicrobiota', 'Verrucomicrobiia', 'Verrucomicrobiales', 'Verrucomicrobiaceae', 'Prosthecobacter']	hypothetical protein [Prosthecobacter fluviatilis]	488	945	0.88	3E-135	27.37	2275
NLC79617.1	Lentisphaerota bacterium	['Bacteria', 'Pseudomonadati', 'Lentisphaerota']	hypothetical protein [Lentisphaerota bacterium]	486	942	0.87	3E-135	25.88	2114
HLT37144.1	Enhygromyxa sp.	['Bacteria', 'Pseudomonadati', 'Myxococcota', 'Polyangia', 'Nannocystales', 'Nannocystaceae', 'Enhygromyxa']	hypothetical protein [Enhygromyxa sp.]	486	989	0.86	4E-135	26.98	2071
MDB4357920.1	bacterium	['Bacteria']	hypothetical protein [bacterium]	469	469	0.49	4E-135	27.93	1180
MFO0529944.1	Planctomycetota bacterium	['Bacteria', 'Pseudomonadati', 'Planctomycetota']	hypothetical protein [Planctomycetota bacterium]	486	897	0.87	4E-135	26.68	2170
HEX3135188.1	Planctomycetota bacterium	['Bacteria', 'Pseudomonadati', 'Planctomycetota']	hypothetical protein [Planctomycetota bacterium]	461	461	0.41	5E-135	31.09	939
MDG2102294.1	Pirellulaceae bacterium	['Bacteria', 'Pseudomonadati', 'Planctomycetota', 'Planctomycetia', 'Pirellulales', 'Pirellulaceae']	hypothetical protein [Pirellulaceae bacterium]	485	954	0.87	6E-135	27.34	2092
MDX1963407.1	Pirellulales bacterium	['Bacteria', 'Pseudomonadati', 'Planctomycetota', 'Planctomycetia', 'Pirellulales']	hypothetical protein [Pirellulales bacterium]	486	944	0.88	6E-135	26.77	2149
MFM7249345.1	Planctomycetaceae bacterium	['Bacteria', 'Pseudomonadati', 'Planctomycetota', 'Planctomycetia', 'Planctomycetales', 'Planctomycetaceae']	hypothetical protein [Planctomycetaceae bacterium]	486	920	0.87	6E-135	27.51	2183
MCB9883932.1	Planctomycetota bacterium	['Bacteria', 'Pseudomonadati', 'Planctomycetota']	hypothetical protein [Planctomycetota bacterium]	485	913	0.87	6E-135	26.66	2096
MCX6979170.1	Verrucomicrobiota bacterium	['Bacteria', 'Pseudomonadati', 'Verrucomicrobiota']	hypothetical protein [Verrucomicrobiota bacterium]	486	951	0.88	6E-135	25.99	2229
MCC7398870.1	Planctomycetota bacterium	['Bacteria', 'Pseudomonadati', 'Planctomycetota']	hypothetical protein [Planctomycetota bacterium]	470	470	0.55	6E-135	26.9	1233
MDG1807397.1	Pirellulaceae bacterium	['Bacteria', 'Pseudomonadati', 'Planctomycetota', 'Planctomycetia', 'Pirellulales', 'Pirellulaceae']	hypothetical protein [Pirellulaceae bacterium]	485	955	0.87	6E-135	27.34	2092
MBX3467716.1	Planctomycetota bacterium	['Bacteria', 'Pseudomonadati', 'Planctomycetota']	hypothetical protein [Planctomycetota bacterium]	484	998	0.87	9E-135	26.07	2099
MFN6205318.1	Planctomycetota bacterium	['Bacteria', 'Pseudomonadati', 'Planctomycetota']	hypothetical protein [Planctomycetota bacterium]	485	896	0.87	1E-134	26.68	2170
MEZ5433942.1	Verrucomicrobiales bacterium	['Bacteria', 'Pseudomonadati', 'Verrucomicrobiota', 'Verrucomicrobiia', 'Verrucomicrobiales']	hypothetical protein [Verrucomicrobiales bacterium]	476	588	0.59	1E-134	27.69	1558
MDB4296840.1	Akkermansiaceae bacterium	['Bacteria', 'Pseudomonadati', 'Verrucomicrobiota', 'Verrucomicrobiia', 'Verrucomicrobiales', 'Akkermansiaceae']	hypothetical protein [Akkermansiaceae bacterium]	482	731	0.75	1E-134	27.88	1865
MCB9750459.1	Myxococcales bacterium	['Bacteria', 'Pseudomonadati', 'Myxococcota', 'Myxococcia', 'Myxococcales']	hypothetical protein [Myxococcales bacterium]	484	686	0.71	1E-134	26.42	2131
MEC8651902.1	Planctomycetota bacterium	['Bacteria', 'Pseudomonadati', 'Planctomycetota']	hypothetical protein [Planctomycetota bacterium]	484	932	0.87	2E-134	27.12	2132
WP_395732996.1	Prosthecobacter sp.	['Bacteria', 'Pseudomonadati', 'Verrucomicrobiota', 'Verrucomicrobiia', 'Verrucomicrobiales', 'Verrucomicrobiaceae', 'Prosthecobacter']	autotransporter-associated beta strand repeat-containing protein [Prosthecobacter sp.]	485	925	0.89	2E-134	27.3	2197
HQL49690.1	Kiritimatiellia bacterium	['Bacteria', 'Pseudomonadati', 'Kiritimatiellota', 'Kiritimatiellia']	hypothetical protein [Kiritimatiellia bacterium]	484	931	0.88	2E-134	25.53	2108
OQC33023.1	Verrucomicrobia bacterium ADurb.Bin070	['Bacteria', 'Pseudomonadati', 'Verrucomicrobiota']	MAG: hypothetical protein BWX70_00420 [Verrucomicrobia bacterium ADurb.Bin070]	484	930	0.88	2E-134	25.53	2114
MGE3778009.1	Pirellulaceae bacterium	['Bacteria', 'Pseudomonadati', 'Planctomycetota', 'Planctomycetia', 'Pirellulales', 'Pirellulaceae']	hypothetical protein [Pirellulaceae bacterium]	482	986	0.77	2E-134	28.99	1920
KAF9566459.1	Mortierella alpina	['Eukaryota', 'Fungi', 'Fungi incertae sedis', 'Mucoromycota', 'Mortierellomycotina', 'Mortierellomycetes', 'Mortierellales', 'Mortierellaceae', 'Mortierella']	hypothetical protein EC968_003732 [Mortierella alpina]	485	594	0.83	2E-134	26.05	2359
MCX7407440.1	Planctomycetales bacterium	['Bacteria', 'Pseudomonadati', 'Planctomycetota', 'Planctomycetia', 'Planctomycetales']	hypothetical protein [Planctomycetales bacterium]	484	978	0.84	2E-134	26.88	2247
MFT5288397.1	Planctomycetota bacterium	['Bacteria', 'Pseudomonadati', 'Planctomycetota']	hypothetical protein [Planctomycetota bacterium]	484	891	0.86	2E-134	26.02	2123
RPF86037.1	Roseibacillus sp. TMED18	['Bacteria', 'Pseudomonadati', 'Verrucomicrobiota', 'Verrucomicrobiia', 'Verrucomicrobiales', 'Verrucomicrobiaceae', 'Roseibacillus']	MAG: hypothetical protein CBB78_011375, partial [Roseibacillus sp. TMED18]	469	469	0.55	3E-134	28.07	1261
MCC7398444.1	Planctomycetota bacterium	['Bacteria', 'Pseudomonadati', 'Planctomycetota']	hypothetical protein [Planctomycetota bacterium]	468	468	0.55	3E-134	26.73	1241
MDE0935340.1	Mariniblastus sp.	['Bacteria', 'Pseudomonadati', 'Planctomycetota', 'Planctomycetia', 'Pirellulales', 'Pirellulaceae', 'Mariniblastus']	hypothetical protein [Mariniblastus sp.]	483	947	0.87	4E-134	28.3	2156
MDB4441619.1	Akkermansiaceae bacterium	['Bacteria', 'Pseudomonadati', 'Verrucomicrobiota', 'Verrucomicrobiia', 'Verrucomicrobiales', 'Akkermansiaceae']	hypothetical protein [Akkermansiaceae bacterium]	467	467	0.52	4E-134	28.74	1231
MDB4413902.1	Akkermansiaceae bacterium	['Bacteria', 'Pseudomonadati', 'Verrucomicrobiota', 'Verrucomicrobiia', 'Verrucomicrobiales', 'Akkermansiaceae']	hypothetical protein [Akkermansiaceae bacterium]	483	924	0.86	4E-134	27.75	2106
MFT4841657.1	Candidatus Azotimanducaceae bacterium	['Bacteria', 'Pseudomonadati', 'Pseudomonadota', 'Gammaproteobacteria', 'Pseudomonadales', 'Candidatus Azotimanducaceae']	hypothetical protein [Candidatus Azotimanducaceae bacterium]	483	915	0.89	5E-134	27.77	2137
MGB2500164.1	Mariniblastus sp.	['Bacteria', 'Pseudomonadati', 'Planctomycetota', 'Planctomycetia', 'Pirellulales', 'Pirellulaceae', 'Mariniblastus']	hypothetical protein [Mariniblastus sp.]	483	957	0.87	5E-134	27.69	2151
MFM1871998.1	Planctomycetota bacterium	['Bacteria', 'Pseudomonadati', 'Planctomycetota']	hypothetical protein [Planctomycetota bacterium]	472	472	0.65	7E-134	25.65	1469
MDB4313836.1	Akkermansiaceae bacterium	['Bacteria', 'Pseudomonadati', 'Verrucomicrobiota', 'Verrucomicrobiia', 'Verrucomicrobiales', 'Akkermansiaceae']	hypothetical protein [Akkermansiaceae bacterium]	482	924	0.86	8E-134	27.32	2105
MEN8849461.1	Akkermansiaceae bacterium	['Bacteria', 'Pseudomonadati', 'Verrucomicrobiota', 'Verrucomicrobiia', 'Verrucomicrobiales', 'Akkermansiaceae']	hypothetical protein [Akkermansiaceae bacterium]	482	929	0.86	8E-134	27.32	2105
MDB4293881.1	Akkermansiaceae bacterium	['Bacteria', 'Pseudomonadati', 'Verrucomicrobiota', 'Verrucomicrobiia', 'Verrucomicrobiales', 'Akkermansiaceae']	hypothetical protein [Akkermansiaceae bacterium]	482	923	0.86	9E-134	27.32	2105
MDA7535466.1	Akkermansiaceae bacterium	['Bacteria', 'Pseudomonadati', 'Verrucomicrobiota', 'Verrucomicrobiia', 'Verrucomicrobiales', 'Akkermansiaceae']	hypothetical protein [Akkermansiaceae bacterium]	481	925	0.86	1E-133	27.37	2105
MEY4788564.1	Planctomycetota bacterium	['Bacteria', 'Pseudomonadati', 'Planctomycetota']	hypothetical protein [Planctomycetota bacterium]	462	462	0.42	1E-133	33.07	1102
MGD1978293.1	Akkermansiaceae bacterium	['Bacteria', 'Pseudomonadati', 'Verrucomicrobiota', 'Verrucomicrobiia', 'Verrucomicrobiales', 'Akkermansiaceae']	hypothetical protein [Akkermansiaceae bacterium]	474	474	0.57	1E-133	26.69	1554
MEL6712606.1	Planctomycetota bacterium	['Bacteria', 'Pseudomonadati', 'Planctomycetota']	hypothetical protein [Planctomycetota bacterium]	470	470	0.6	1E-133	25.64	1377
MDB4452015.1	Akkermansiaceae bacterium	['Bacteria', 'Pseudomonadati', 'Verrucomicrobiota', 'Verrucomicrobiia', 'Verrucomicrobiales', 'Akkermansiaceae']	hypothetical protein [Akkermansiaceae bacterium]	481	923	0.86	1E-133	27.32	2105
MCA9070290.1	Planctomycetaceae bacterium	['Bacteria', 'Pseudomonadati', 'Planctomycetota', 'Planctomycetia', 'Planctomycetales', 'Planctomycetaceae']	hypothetical protein [Planctomycetaceae bacterium]	464	464	0.47	1E-133	29.45	1153
MBL8748225.1	Planctomycetota bacterium	['Bacteria', 'Pseudomonadati', 'Planctomycetota']	hypothetical protein [Planctomycetota bacterium]	473	555	0.64	1E-133	26.91	1545
MDA7863341.1	Akkermansiaceae bacterium	['Bacteria', 'Pseudomonadati', 'Verrucomicrobiota', 'Verrucomicrobiia', 'Verrucomicrobiales', 'Akkermansiaceae']	hypothetical protein [Akkermansiaceae bacterium]	481	922	0.86	1E-133	27.81	2106
HAE20682.1	Verrucomicrobiales bacterium	['Bacteria', 'Pseudomonadati', 'Verrucomicrobiota', 'Verrucomicrobiia', 'Verrucomicrobiales']	hypothetical protein [Verrucomicrobiales bacterium]	468	468	0.56	1E-133	27.16	1296
MDA7518381.1	Akkermansiaceae bacterium	['Bacteria', 'Pseudomonadati', 'Verrucomicrobiota', 'Verrucomicrobiia', 'Verrucomicrobiales', 'Akkermansiaceae']	hypothetical protein [Akkermansiaceae bacterium]	481	922	0.86	1E-133	27.81	2106
MDP7010913.1	Verrucomicrobiota bacterium	['Bacteria', 'Pseudomonadati', 'Verrucomicrobiota']	hypothetical protein [Verrucomicrobiota bacterium]	464	464	0.52	1E-133	28.65	1186
MDB4532524.1	bacterium	['Bacteria']	hypothetical protein [bacterium]	481	919	0.86	1E-133	27.37	2105
MDB4771225.1	Akkermansiaceae bacterium	['Bacteria', 'Pseudomonadati', 'Verrucomicrobiota', 'Verrucomicrobiia', 'Verrucomicrobiales', 'Akkermansiaceae']	hypothetical protein [Akkermansiaceae bacterium]	481	922	0.86	1E-133	27.81	2106
MDB4437235.1	bacterium	['Bacteria']	hypothetical protein [bacterium]	481	925	0.86	2E-133	27.37	2105
MDA9337479.1	bacterium	['Bacteria']	hypothetical protein [bacterium]	481	919	0.86	2E-133	27.81	2106
MDB4142795.1	Akkermansiaceae bacterium	['Bacteria', 'Pseudomonadati', 'Verrucomicrobiota', 'Verrucomicrobiia', 'Verrucomicrobiales', 'Akkermansiaceae']	hypothetical protein [Akkermansiaceae bacterium]	481	924	0.86	2E-133	27.81	2106
MEX1016728.1	Phycisphaeraceae bacterium	['Bacteria', 'Pseudomonadati', 'Planctomycetota', 'Phycisphaerae', 'Phycisphaerales', 'Phycisphaeraceae']	hypothetical protein [Phycisphaeraceae bacterium]	481	952	0.88	2E-133	25.25	2117
MBP7950842.1	Verrucomicrobiales bacterium	['Bacteria', 'Pseudomonadati', 'Verrucomicrobiota', 'Verrucomicrobiia', 'Verrucomicrobiales']	hypothetical protein [Verrucomicrobiales bacterium]	481	944	0.86	2E-133	27.73	2155
HZJ13926.1	Chthoniobacteraceae bacterium	['Bacteria', 'Pseudomonadati', 'Verrucomicrobiota', 'Spartobacteria', 'Chthoniobacterales', 'Chthoniobacteraceae']	hypothetical protein [Chthoniobacteraceae bacterium]	475	475	0.58	2E-133	26.48	1692
MCA9154156.1	Planctomycetales bacterium	['Bacteria', 'Pseudomonadati', 'Planctomycetota', 'Planctomycetia', 'Planctomycetales']	hypothetical protein [Planctomycetales bacterium]	466	678	0.54	3E-133	30.52	1289
MBR9810069.1	bacterium	['Bacteria']	hypothetical protein [bacterium]	480	927	0.86	3E-133	27.37	2101
MFO0904380.1	Pirellulales bacterium	['Bacteria', 'Pseudomonadati', 'Planctomycetota', 'Planctomycetia', 'Pirellulales']	hypothetical protein [Pirellulales bacterium]	481	893	0.87	3E-133	26.5	2177
HEV7281501.1	Pirellulaceae bacterium	['Bacteria', 'Pseudomonadati', 'Planctomycetota', 'Planctomycetia', 'Pirellulales', 'Pirellulaceae']	hypothetical protein [Pirellulaceae bacterium]	481	975	0.92	3E-133	27.43	2217
MDB4327971.1	Akkermansiaceae bacterium	['Bacteria', 'Pseudomonadati', 'Verrucomicrobiota', 'Verrucomicrobiia', 'Verrucomicrobiales', 'Akkermansiaceae']	hypothetical protein [Akkermansiaceae bacterium]	480	921	0.86	3E-133	27.81	2106
NBB84430.1	Alphaproteobacteria bacterium	['Bacteria', 'Pseudomonadati', 'Pseudomonadota', 'Alphaproteobacteria']	hypothetical protein [Alphaproteobacteria bacterium]	466	656	0.54	3E-133	30.12	1265
MDB4386586.1	Akkermansiaceae bacterium	['Bacteria', 'Pseudomonadati', 'Verrucomicrobiota', 'Verrucomicrobiia', 'Verrucomicrobiales', 'Akkermansiaceae']	hypothetical protein [Akkermansiaceae bacterium]	480	924	0.86	4E-133	27.32	2105
MEX0655568.1	Phycisphaeraceae bacterium	['Bacteria', 'Pseudomonadati', 'Planctomycetota', 'Phycisphaerae', 'Phycisphaerales', 'Phycisphaeraceae']	hypothetical protein [Phycisphaeraceae bacterium]	480	951	0.88	4E-133	25.34	2117
KAG0246646.1	Mortierella sp. GBA43	['Eukaryota', 'Fungi', 'Fungi incertae sedis', 'Mucoromycota', 'Mortierellomycotina', 'Mortierellomycetes', 'Mortierellales', 'Mortierellaceae', 'Mortierella']	hypothetical protein BGX31_011184 [Mortierella sp. GBA43]	474	474	0.6	5E-133	27.64	1678
MEI6163441.1	Planctomycetota bacterium	['Bacteria', 'Pseudomonadati', 'Planctomycetota']	hypothetical protein [Planctomycetota bacterium]	480	938	0.86	5E-133	27.68	2203
WP_397384757.1	Prosthecobacter sp.	['Bacteria', 'Pseudomonadati', 'Verrucomicrobiota', 'Verrucomicrobiia', 'Verrucomicrobiales', 'Verrucomicrobiaceae', 'Prosthecobacter']	autotransporter-associated beta strand repeat-containing protein, partial [Prosthecobacter sp.]	478	795	0.81	6E-133	27.33	2012
KAG0266947.1	Actinomortierella ambigua	['Eukaryota', 'Fungi', 'Fungi incertae sedis', 'Mucoromycota', 'Mortierellomycotina', 'Mortierellomycetes', 'Mortierellales', 'Mortierellaceae', 'Actinomortierella']	hypothetical protein DFQ27_009305 [Actinomortierella ambigua]	481	481	0.64	6E-133	26.87	2490
MBI1381310.1	Planctomycetaceae bacterium	['Bacteria', 'Pseudomonadati', 'Planctomycetota', 'Planctomycetia', 'Planctomycetales', 'Planctomycetaceae']	hypothetical protein [Planctomycetaceae bacterium]	479	590	0.84	7E-133	23.76	2089
MEI6211976.1	bacterium	['Bacteria']	hypothetical protein [bacterium]	468	468	0.59	7E-133	26.15	1396
MDP1588591.1	Prosthecobacter sp.	['Bacteria', 'Pseudomonadati', 'Verrucomicrobiota', 'Verrucomicrobiia', 'Verrucomicrobiales', 'Verrucomicrobiaceae', 'Prosthecobacter']	hypothetical protein [Prosthecobacter sp.]	467	467	0.58	9E-133	27.4	1374
MBJ76271.1	Planctomycetota bacterium	['Bacteria', 'Pseudomonadati', 'Planctomycetota']	hypothetical protein [Planctomycetota bacterium]	478	886	0.88	9E-133	26.15	2096
MDB4667360.1	Akkermansiaceae bacterium	['Bacteria', 'Pseudomonadati', 'Verrucomicrobiota', 'Verrucomicrobiia', 'Verrucomicrobiales', 'Akkermansiaceae']	hypothetical protein [Akkermansiaceae bacterium]	478	920	0.86	1E-132	27.17	2105
MDB4703805.1	Akkermansiaceae bacterium	['Bacteria', 'Pseudomonadati', 'Verrucomicrobiota', 'Verrucomicrobiia', 'Verrucomicrobiales', 'Akkermansiaceae']	hypothetical protein [Akkermansiaceae bacterium]	478	931	0.86	1E-132	27.62	2098
RLS32693.1	Planctomycetota bacterium	['Bacteria', 'Pseudomonadati', 'Planctomycetota']	MAG: hypothetical protein DWH80_02390 [Planctomycetota bacterium]	479	932	0.86	1E-132	27.83	2203
MFM2167341.1	Verrucomicrobiota bacterium	['Bacteria', 'Pseudomonadati', 'Verrucomicrobiota']	hypothetical protein [Verrucomicrobiota bacterium]	479	671	0.7	1E-132	27.85	2186
MCP4097277.1	Planctomycetaceae bacterium	['Bacteria', 'Pseudomonadati', 'Planctomycetota', 'Planctomycetia', 'Planctomycetales', 'Planctomycetaceae']	hypothetical protein [Planctomycetaceae bacterium]	465	465	0.58	1E-132	26.98	1328
MFM8580058.1	Planctomycetaceae bacterium	['Bacteria', 'Pseudomonadati', 'Planctomycetota', 'Planctomycetia', 'Planctomycetales', 'Planctomycetaceae']	hypothetical protein [Planctomycetaceae bacterium]	461	461	0.52	1E-132	27.78	1156
MDA1265895.1	Planctomycetota bacterium	['Bacteria', 'Pseudomonadati', 'Planctomycetota']	hypothetical protein [Planctomycetota bacterium]	465	465	0.58	1E-132	25.73	1335
XP_004345165.2	Capsaspora owczarzaki ATCC 30864	['Eukaryota', 'Filasterea', 'Capsaspora']	hypothetical protein CAOG_06416 [Capsaspora owczarzaki ATCC 30864]	479	878	0.91	2E-132	28.09	2263
MEZ0385958.1	Verrucomicrobium sp.	['Bacteria', 'Pseudomonadati', 'Verrucomicrobiota', 'Verrucomicrobiia', 'Verrucomicrobiales', 'Verrucomicrobiaceae', 'Verrucomicrobium']	hypothetical protein [Verrucomicrobium sp.]	462	462	0.5	2E-132	28.21	1207
MCX6868719.1	Verrucomicrobiota bacterium	['Bacteria', 'Pseudomonadati', 'Verrucomicrobiota']	hypothetical protein [Verrucomicrobiota bacterium]	470	537	0.63	2E-132	25.99	1598
WP_409218598.1	Prosthecobacter sp.	['Bacteria', 'Pseudomonadati', 'Verrucomicrobiota', 'Verrucomicrobiia', 'Verrucomicrobiales', 'Verrucomicrobiaceae', 'Prosthecobacter']	hypothetical protein [Prosthecobacter sp.]	478	890	0.87	3E-132	27.46	2208
MFT7541571.1	Gammaproteobacteria bacterium	['Bacteria', 'Pseudomonadati', 'Pseudomonadota', 'Gammaproteobacteria']	hypothetical protein [Gammaproteobacteria bacterium]	476	883	0.77	3E-132	27.48	2049
MAR11202.1	Blastopirellula sp.	['Bacteria', 'Pseudomonadati', 'Planctomycetota', 'Planctomycetia', 'Pirellulales', 'Pirellulaceae', 'Blastopirellula']	hypothetical protein [Blastopirellula sp.]	460	460	0.52	4E-132	26.94	1177
MFA6564541.1	Verrucomicrobiia bacterium	['Bacteria', 'Pseudomonadati', 'Verrucomicrobiota', 'Verrucomicrobiia']	hypothetical protein [Verrucomicrobiia bacterium]	477	902	0.9	4E-132	26.86	2189
HZZ70708.1	Pirellulales bacterium	['Bacteria', 'Pseudomonadati', 'Planctomycetota', 'Planctomycetia', 'Pirellulales']	hypothetical protein [Pirellulales bacterium]	476	991	0.87	5E-132	27.98	2114
MCE5326046.1	Planctomycetaceae bacterium	['Bacteria', 'Pseudomonadati', 'Planctomycetota', 'Planctomycetia', 'Planctomycetales', 'Planctomycetaceae']	hypothetical protein [Planctomycetaceae bacterium]	476	940	0.88	5E-132	27.23	2108
MEI7821632.1	Verrucomicrobiota bacterium	['Bacteria', 'Pseudomonadati', 'Verrucomicrobiota']	hypothetical protein [Verrucomicrobiota bacterium]	477	942	0.88	6E-132	25.75	2232
MCB1236691.1	Verrucomicrobiia bacterium	['Bacteria', 'Pseudomonadati', 'Verrucomicrobiota', 'Verrucomicrobiia']	hypothetical protein [Verrucomicrobiia bacterium]	461	461	0.54	7E-132	27.24	1234
MDG1976459.1	Akkermansiaceae bacterium	['Bacteria', 'Pseudomonadati', 'Verrucomicrobiota', 'Verrucomicrobiia', 'Verrucomicrobiales', 'Akkermansiaceae']	hypothetical protein [Akkermansiaceae bacterium]	475	928	0.86	9E-132	27.41	2098
MBI5686210.1	Verrucomicrobiota bacterium	['Bacteria', 'Pseudomonadati', 'Verrucomicrobiota']	hypothetical protein [Verrucomicrobiota bacterium]	476	884	0.88	1E-131	26.7	2198
NCF91223.1	Verrucomicrobiaceae bacterium	['Bacteria', 'Pseudomonadati', 'Verrucomicrobiota', 'Verrucomicrobiia', 'Verrucomicrobiales', 'Verrucomicrobiaceae']	hypothetical protein [Verrucomicrobiaceae bacterium]	461	661	0.54	1E-131	30.23	1277
MES2708459.1	Verrucomicrobiota bacterium	['Bacteria', 'Pseudomonadati', 'Verrucomicrobiota']	hypothetical protein [Verrucomicrobiota bacterium]	475	933	0.86	2E-131	26.75	2126
MDX9792790.1	Kiritimatiellia bacterium	['Bacteria', 'Pseudomonadati', 'Kiritimatiellota', 'Kiritimatiellia']	hypothetical protein [Kiritimatiellia bacterium]	473	929	0.78	2E-131	27.1	1990
MDB0031447.1	Opitutales bacterium	['Bacteria', 'Pseudomonadati', 'Verrucomicrobiota', 'Opitutia', 'Opitutales']	hypothetical protein [Opitutales bacterium]	461	461	0.5	2E-131	29.31	1272
MDA1247645.1	Planctomycetota bacterium	['Bacteria', 'Pseudomonadati', 'Planctomycetota']	hypothetical protein [Planctomycetota bacterium]	462	665	0.55	2E-131	30.95	1333
MBM79816.1	Planctomycetaceae bacterium	['Bacteria', 'Pseudomonadati', 'Planctomycetota', 'Planctomycetia', 'Planctomycetales', 'Planctomycetaceae']	hypothetical protein [Planctomycetaceae bacterium]	454	454	0.45	2E-131	28.99	1022
MCB1098660.1	Verrucomicrobiia bacterium	['Bacteria', 'Pseudomonadati', 'Verrucomicrobiota', 'Verrucomicrobiia']	hypothetical protein [Verrucomicrobiia bacterium]	461	673	0.55	2E-131	30	1296
MEM9460982.1	Myxococcota bacterium	['Bacteria', 'Pseudomonadati', 'Myxococcota']	hypothetical protein [Myxococcota bacterium]	475	886	0.78	2E-131	27.25	2236
MGE3880177.1	Planctomycetota bacterium	['Bacteria', 'Pseudomonadati', 'Planctomycetota']	hypothetical protein [Planctomycetota bacterium]	471	848	0.76	2E-131	28.21	1841
MBE6382110.1	Lentisphaerota bacterium	['Bacteria', 'Pseudomonadati', 'Lentisphaerota']	hypothetical protein [Lentisphaerota bacterium]	474	577	0.75	3E-131	26	2081
MGE0144607.1	Planctomycetota bacterium	['Bacteria', 'Pseudomonadati', 'Planctomycetota']	hypothetical protein [Planctomycetota bacterium]	471	847	0.76	3E-131	28.21	1841
GAB4271740.1	Candidatus Rifleibacteriota bacterium	['Bacteria', 'Candidatus Rifleibacteriota']	MAG: hypothetical protein Kow0029_09650 [Candidatus Rifleibacteriota bacterium]	458	664	0.51	3E-131	31.7	1189
MGB6043932.1	Pirellulales bacterium	['Bacteria', 'Pseudomonadati', 'Planctomycetota', 'Planctomycetia', 'Pirellulales']	hypothetical protein [Pirellulales bacterium]	453	453	0.46	3E-131	29.52	1038
HBI33416.1	Verrucomicrobiales bacterium	['Bacteria', 'Pseudomonadati', 'Verrucomicrobiota', 'Verrucomicrobiia', 'Verrucomicrobiales']	hypothetical protein [Verrucomicrobiales bacterium]	473	921	0.87	4E-131	27.51	2104
MBN8418471.1	Verrucomicrobiota bacterium	['Bacteria', 'Pseudomonadati', 'Verrucomicrobiota']	autotransporter-associated beta strand repeat-containing protein [Verrucomicrobiota bacterium]	474	905	0.88	4E-131	27.41	2193
MFT4841834.1	Candidatus Azotimanducaceae bacterium	['Bacteria', 'Pseudomonadati', 'Pseudomonadota', 'Gammaproteobacteria', 'Pseudomonadales', 'Candidatus Azotimanducaceae']	hypothetical protein [Candidatus Azotimanducaceae bacterium]	473	885	0.81	5E-131	27.9	2050
MFT7463188.1	Pseudohongiellaceae bacterium	['Bacteria', 'Pseudomonadati', 'Pseudomonadota', 'Gammaproteobacteria', 'Pseudomonadales', 'Pseudohongiellaceae']	hypothetical protein [Pseudohongiellaceae bacterium]	464	464	0.66	5E-131	25.28	1459
MFT6081122.1	Planctomycetota bacterium	['Bacteria', 'Pseudomonadati', 'Planctomycetota']	hypothetical protein [Planctomycetota bacterium]	473	885	0.81	5E-131	27.9	2050
HEV3083861.1	Gemmataceae bacterium	['Bacteria', 'Pseudomonadati', 'Planctomycetota', 'Planctomycetia', 'Gemmatales', 'Gemmataceae']	hypothetical protein [Gemmataceae bacterium]	456	456	0.52	5E-131	27.51	1154
WP_395720694.1	Prosthecobacter sp.	['Bacteria', 'Pseudomonadati', 'Verrucomicrobiota', 'Verrucomicrobiia', 'Verrucomicrobiales', 'Verrucomicrobiaceae', 'Prosthecobacter']	hypothetical protein [Prosthecobacter sp.]	472	887	0.9	2E-130	27.72	2178
MFA5192830.1	Verrucomicrobiia bacterium	['Bacteria', 'Pseudomonadati', 'Verrucomicrobiota', 'Verrucomicrobiia']	hypothetical protein [Verrucomicrobiia bacterium]	471	889	0.86	2E-130	26.13	2128
MEI8317399.1	Planctomycetia bacterium	['Bacteria', 'Pseudomonadati', 'Planctomycetota', 'Planctomycetia']	hypothetical protein [Planctomycetia bacterium]	472	841	0.87	2E-130	27.49	2183
WP_348545754.1	Chthoniobacter sp.	['Bacteria', 'Pseudomonadati', 'Verrucomicrobiota', 'Spartobacteria', 'Chthoniobacterales', 'Chthoniobacteraceae', 'Chthoniobacter']	hypothetical protein [Chthoniobacter sp.]	471	925	0.88	3E-130	27.92	2178
MEI6605764.1	Verrucomicrobiota bacterium	['Bacteria', 'Pseudomonadati', 'Verrucomicrobiota']	hypothetical protein [Verrucomicrobiota bacterium]	460	460	0.59	3E-130	26.12	1404
MBT5692764.1	Opitutia bacterium	['Bacteria', 'Pseudomonadati', 'Verrucomicrobiota', 'Opitutia']	hypothetical protein [Opitutia bacterium]	454	454	0.51	3E-130	28.84	1157
HEV3447944.1	Gemmataceae bacterium	['Bacteria', 'Pseudomonadati', 'Planctomycetota', 'Planctomycetia', 'Gemmatales', 'Gemmataceae']	hypothetical protein [Gemmataceae bacterium]	451	520	0.44	3E-130	31.17	1057
MCF7732768.1	Akkermansiaceae bacterium	['Bacteria', 'Pseudomonadati', 'Verrucomicrobiota', 'Verrucomicrobiia', 'Verrucomicrobiales', 'Akkermansiaceae']	hypothetical protein [Akkermansiaceae bacterium]	471	910	0.89	5E-130	26.8	2217
HEV3145708.1	Gemmataceae bacterium	['Bacteria', 'Pseudomonadati', 'Planctomycetota', 'Planctomycetia', 'Gemmatales', 'Gemmataceae']	hypothetical protein [Gemmataceae bacterium]	452	452	0.5	6E-130	28.81	1116
HEX8309849.1	Chthoniobacteraceae bacterium	['Bacteria', 'Pseudomonadati', 'Verrucomicrobiota', 'Spartobacteria', 'Chthoniobacterales', 'Chthoniobacteraceae']	hypothetical protein [Chthoniobacteraceae bacterium]	469	805	0.86	6E-130	26.51	2061
MFM7519682.1	Planctomycetota bacterium	['Bacteria', 'Pseudomonadati', 'Planctomycetota']	hypothetical protein [Planctomycetota bacterium]	470	897	0.85	6E-130	25.46	2173
MCB9896749.1	Planctomycetota bacterium	['Bacteria', 'Pseudomonadati', 'Planctomycetota']	hypothetical protein [Planctomycetota bacterium]	469	882	0.87	8E-130	26.28	2067
KAL6042135.1	Balamuthia mandrillaris	['Eukaryota', 'Amoebozoa', 'Discosea', 'Longamoebia', 'Centramoebida', 'Balamuthiidae', 'Balamuthia']	MG2 domain-containing protein, partial [Balamuthia mandrillaris]	463	590	0.69	1E-129	27.18	1665
MBT3220988.1	Pseudomonadota bacterium	['Bacteria', 'Pseudomonadati', 'Pseudomonadota']	hypothetical protein [Pseudomonadota bacterium]	451	451	0.51	2E-129	27.79	1110
MDG1873314.1	Mariniblastus sp.	['Bacteria', 'Pseudomonadati', 'Planctomycetota', 'Planctomycetia', 'Pirellulales', 'Pirellulaceae', 'Mariniblastus']	hypothetical protein [Mariniblastus sp.]	469	928	0.87	2E-129	27.98	2189
MFT5288398.1	Planctomycetota bacterium	['Bacteria', 'Pseudomonadati', 'Planctomycetota']	hypothetical protein [Planctomycetota bacterium]	468	869	0.85	2E-129	27.15	2116
HEY3899342.1	Chthoniobacter sp.	['Bacteria', 'Pseudomonadati', 'Verrucomicrobiota', 'Spartobacteria', 'Chthoniobacterales', 'Chthoniobacteraceae', 'Chthoniobacter']	hypothetical protein [Chthoniobacter sp.]	469	942	0.86	2E-129	26.53	2220
MFO1439281.1	Verrucomicrobiaceae bacterium	['Bacteria', 'Pseudomonadati', 'Verrucomicrobiota', 'Verrucomicrobiia', 'Verrucomicrobiales', 'Verrucomicrobiaceae']	hypothetical protein [Verrucomicrobiaceae bacterium]	468	898	0.88	3E-129	27.13	2178
MBI5817513.1	Verrucomicrobiota bacterium	['Bacteria', 'Pseudomonadati', 'Verrucomicrobiota']	hypothetical protein [Verrucomicrobiota bacterium]	468	899	0.87	3E-129	25.99	2174
MFN5291001.1	Planctomycetia bacterium	['Bacteria', 'Pseudomonadati', 'Planctomycetota', 'Planctomycetia']	hypothetical protein [Planctomycetia bacterium]	468	962	0.86	3E-129	28.41	2129
MEM9800773.1	Planctomycetota bacterium	['Bacteria', 'Pseudomonadati', 'Planctomycetota']	hypothetical protein [Planctomycetota bacterium]	467	919	0.87	4E-129	25.31	2102
MFT5461306.1	Planctomycetota bacterium	['Bacteria', 'Pseudomonadati', 'Planctomycetota']	hypothetical protein [Planctomycetota bacterium]	467	868	0.85	5E-129	27.15	2116
MCH1497563.1	Akkermansiaceae bacterium	['Bacteria', 'Pseudomonadati', 'Verrucomicrobiota', 'Verrucomicrobiia', 'Verrucomicrobiales', 'Akkermansiaceae']	hypothetical protein [Akkermansiaceae bacterium]	467	917	0.87	5E-129	27.16	2100
MCP4480036.1	Planctomycetaceae bacterium	['Bacteria', 'Pseudomonadati', 'Planctomycetota', 'Planctomycetia', 'Planctomycetales', 'Planctomycetaceae']	hypothetical protein [Planctomycetaceae bacterium]	467	947	0.87	5E-129	26.98	2158
MFT7541177.1	Gammaproteobacteria bacterium	['Bacteria', 'Pseudomonadati', 'Pseudomonadota', 'Gammaproteobacteria']	hypothetical protein [Gammaproteobacteria bacterium]	467	868	0.85	6E-129	27.19	2116
MEM6673491.1	Planctomycetota bacterium	['Bacteria', 'Pseudomonadati', 'Planctomycetota']	hypothetical protein [Planctomycetota bacterium]	467	919	0.87	6E-129	25.52	2102
MFT4514529.1	Planctomycetota bacterium	['Bacteria', 'Pseudomonadati', 'Planctomycetota']	hypothetical protein [Planctomycetota bacterium]	456	627	0.61	6E-129	27.87	1409
XP_004358213.1	Cavenderia fasciculata	['Eukaryota', 'Amoebozoa', 'Evosea', 'Eumycetozoa', 'Dictyostelia', 'Acytosteliales', 'Cavenderiaceae', 'Cavenderia']	uncharacterized protein DFA_06970 [Cavenderia fasciculata]	468	468	0.2	7E-129	50.75	2497
WP_395736053.1	Prosthecobacter sp.	['Bacteria', 'Pseudomonadati', 'Verrucomicrobiota', 'Verrucomicrobiia', 'Verrucomicrobiales', 'Verrucomicrobiaceae', 'Prosthecobacter']	autotransporter-associated beta strand repeat-containing protein [Prosthecobacter sp.]	467	889	0.88	7E-129	27.12	2181
MEY4394750.1	Planctomycetota bacterium	['Bacteria', 'Pseudomonadati', 'Planctomycetota']	hypothetical protein [Planctomycetota bacterium]	466	947	0.85	7E-129	28.61	2110
MDG2183586.1	Mariniblastus sp.	['Bacteria', 'Pseudomonadati', 'Planctomycetota', 'Planctomycetia', 'Pirellulales', 'Pirellulaceae', 'Mariniblastus']	hypothetical protein [Mariniblastus sp.]	466	952	0.88	8E-129	26.78	2158
MFZ9860203.1	Gemmataceae bacterium	['Bacteria', 'Pseudomonadati', 'Planctomycetota', 'Planctomycetia', 'Gemmatales', 'Gemmataceae']	hypothetical protein [Gemmataceae bacterium]	466	959	0.86	8E-129	28.54	2129
MFM7182797.1	Verrucomicrobiales bacterium	['Bacteria', 'Pseudomonadati', 'Verrucomicrobiota', 'Verrucomicrobiia', 'Verrucomicrobiales']	hypothetical protein [Verrucomicrobiales bacterium]	467	902	0.88	8E-129	26.71	2219
MDF2375822.1	Verrucomicrobiales bacterium	['Bacteria', 'Pseudomonadati', 'Verrucomicrobiota', 'Verrucomicrobiia', 'Verrucomicrobiales']	hypothetical protein [Verrucomicrobiales bacterium]	466	676	0.69	9E-129	26.59	2085
MDC0294097.1	Mariniblastus sp.	['Bacteria', 'Pseudomonadati', 'Planctomycetota', 'Planctomycetia', 'Pirellulales', 'Pirellulaceae', 'Mariniblastus']	hypothetical protein [Mariniblastus sp.]	454	454	0.58	1E-128	27.04	1339
MDG2186265.1	Mariniblastus sp.	['Bacteria', 'Pseudomonadati', 'Planctomycetota', 'Planctomycetia', 'Pirellulales', 'Pirellulaceae', 'Mariniblastus']	hypothetical protein [Mariniblastus sp.]	466	915	0.88	1E-128	27.18	2145
MDA7529721.1	bacterium	['Bacteria']	hypothetical protein [bacterium]	465	912	0.87	1E-128	27.25	2100
MFZ9790888.1	Gemmataceae bacterium	['Bacteria', 'Pseudomonadati', 'Planctomycetota', 'Planctomycetia', 'Gemmatales', 'Gemmataceae']	hypothetical protein [Gemmataceae bacterium]	466	956	0.86	2E-128	28.54	2129
WP_322280725.1	Prosthecobacter sp.	['Bacteria', 'Pseudomonadati', 'Verrucomicrobiota', 'Verrucomicrobiia', 'Verrucomicrobiales', 'Verrucomicrobiaceae', 'Prosthecobacter']	hypothetical protein [Prosthecobacter sp.]	466	887	0.87	2E-128	27.02	2194
MGC6564209.1	Akkermansiaceae bacterium	['Bacteria', 'Pseudomonadati', 'Verrucomicrobiota', 'Verrucomicrobiia', 'Verrucomicrobiales', 'Akkermansiaceae']	hypothetical protein [Akkermansiaceae bacterium]	465	924	0.86	2E-128	26.96	2112
HEX2749281.1	Verrucomicrobiales bacterium	['Bacteria', 'Pseudomonadati', 'Verrucomicrobiota', 'Verrucomicrobiia', 'Verrucomicrobiales']	hypothetical protein [Verrucomicrobiales bacterium]	453	453	0.56	2E-128	27.49	1329
MFM2141898.1	Verrucomicrobiota bacterium	['Bacteria', 'Pseudomonadati', 'Verrucomicrobiota']	hypothetical protein [Verrucomicrobiota bacterium]	458	458	0.58	2E-128	27.8	1600
MGC6466720.1	Akkermansiaceae bacterium	['Bacteria', 'Pseudomonadati', 'Verrucomicrobiota', 'Verrucomicrobiia', 'Verrucomicrobiales', 'Akkermansiaceae']	hypothetical protein [Akkermansiaceae bacterium]	465	924	0.86	2E-128	26.96	2112
HAE37024.1	Candidatus Rifleibacteriota bacterium	['Bacteria', 'Candidatus Rifleibacteriota']	hypothetical protein [Candidatus Rifleibacteriota bacterium]	450	664	0.52	3E-128	30.69	1225
MBC8453341.1	Chloroflexota bacterium	['Bacteria', 'Bacillati', 'Chloroflexota']	hypothetical protein [Chloroflexota bacterium]	444	444	0.45	3E-128	28.66	1020
OUV79718.1	Verrucomicrobiaceae bacterium TMED137	['Bacteria', 'Pseudomonadati', 'Verrucomicrobiota', 'Verrucomicrobiia', 'Verrucomicrobiales', 'Verrucomicrobiaceae']	MAG: hypothetical protein CBC97_08390 [Verrucomicrobiaceae bacterium TMED137]	464	905	0.87	3E-128	27.16	2104
MDG1513839.1	Mariniblastus sp.	['Bacteria', 'Pseudomonadati', 'Planctomycetota', 'Planctomycetia', 'Pirellulales', 'Pirellulaceae', 'Mariniblastus']	hypothetical protein [Mariniblastus sp.]	464	951	0.88	4E-128	26.64	2158
HEY8380132.1	Nannocystis sp.	['Bacteria', 'Pseudomonadati', 'Myxococcota', 'Polyangia', 'Nannocystales', 'Nannocystaceae', 'Nannocystis']	hypothetical protein [Nannocystis sp.]	451	451	0.51	4E-128	26.38	1281
MFO7562079.1	Enhygromyxa sp.	['Bacteria', 'Pseudomonadati', 'Myxococcota', 'Polyangia', 'Nannocystales', 'Nannocystaceae', 'Enhygromyxa']	hypothetical protein [Enhygromyxa sp.]	464	956	0.85	4E-128	25.83	2073
RZN87243.1	Verrucomicrobiaceae bacterium	['Bacteria', 'Pseudomonadati', 'Verrucomicrobiota', 'Verrucomicrobiia', 'Verrucomicrobiales', 'Verrucomicrobiaceae']	MAG: hypothetical protein EVB10_05975, partial [Verrucomicrobiaceae bacterium]	449	449	0.54	5E-128	26.99	1236
XP_001032773.2	Tetrahymena thermophila SB210	['Eukaryota', 'Sar', 'Alveolata', 'Ciliophora', 'Intramacronucleata', 'Oligohymenophorea', 'Hymenostomatida', 'Tetrahymenina', 'Tetrahymenidae', 'Tetrahymena']	hypothetical protein TTHERM_00530680 [Tetrahymena thermophila SB210]	461	461	0.78	6E-128	24.98	1890
MCH2060374.1	Verrucomicrobiales bacterium	['Bacteria', 'Pseudomonadati', 'Verrucomicrobiota', 'Verrucomicrobiia', 'Verrucomicrobiales']	hypothetical protein [Verrucomicrobiales bacterium]	460	933	0.7	8E-128	29.95	1828
MFP4433244.1	Phycisphaerae bacterium	['Bacteria', 'Pseudomonadati', 'Planctomycetota', 'Phycisphaerae']	hypothetical protein [Phycisphaerae bacterium]	452	452	0.58	8E-128	26.57	1353
CAD8076670.1	Paramecium sonneborni	['Eukaryota', 'Sar', 'Alveolata', 'Ciliophora', 'Intramacronucleata', 'Oligohymenophorea', 'Peniculida', 'Parameciidae', 'Paramecium']	unnamed protein product [Paramecium sonneborni]	463	626	0.82	1E-127	26.47	2227
CAM0139383.1	Umbelopsis sp. WA50703	['Eukaryota', 'Fungi', 'Fungi incertae sedis', 'Mucoromycota', 'Mucoromycotina', 'Umbelopsidomycetes', 'Umbelopsidales', 'Umbelopsidaceae', 'Umbelopsis']	unnamed protein product [Umbelopsis sp. WA50703]	463	577	0.92	1E-127	24.94	2256
MBP6601762.1	Verrucomicrobiales bacterium	['Bacteria', 'Pseudomonadati', 'Verrucomicrobiota', 'Verrucomicrobiia', 'Verrucomicrobiales']	hypothetical protein [Verrucomicrobiales bacterium]	456	570	0.64	2E-127	26.46	1617
MBL9180012.1	Verrucomicrobiaceae bacterium	['Bacteria', 'Pseudomonadati', 'Verrucomicrobiota', 'Verrucomicrobiia', 'Verrucomicrobiales', 'Verrucomicrobiaceae']	hypothetical protein [Verrucomicrobiaceae bacterium]	462	887	0.88	2E-127	27.62	2184
MEI7909451.1	Verrucomicrobiota bacterium	['Bacteria', 'Pseudomonadati', 'Verrucomicrobiota']	hypothetical protein [Verrucomicrobiota bacterium]	462	888	0.89	2E-127	26.19	2226
MCX6837296.1	Verrucomicrobiota bacterium	['Bacteria', 'Pseudomonadati', 'Verrucomicrobiota']	hypothetical protein [Verrucomicrobiota bacterium]	462	865	0.88	2E-127	27.82	2270
WP_422885634.1	Nannocystis pusilla	['Bacteria', 'Pseudomonadati', 'Myxococcota', 'Polyangia', 'Nannocystales', 'Nannocystaceae', 'Nannocystis']	hypothetical protein [Nannocystis pusilla]	461	924	0.81	2E-127	26.72	2082
MFP4139252.1	Phycisphaerae bacterium	['Bacteria', 'Pseudomonadati', 'Planctomycetota', 'Phycisphaerae']	hypothetical protein [Phycisphaerae bacterium]	450	450	0.58	3E-127	26.5	1353
MBO25832.1	Opitutales bacterium	['Bacteria', 'Pseudomonadati', 'Verrucomicrobiota', 'Opitutia', 'Opitutales']	hypothetical protein [Opitutales bacterium]	451	451	0.59	3E-127	27.81	1406
NLX55513.1	Planctomycetaceae bacterium	['Bacteria', 'Pseudomonadati', 'Planctomycetota', 'Planctomycetia', 'Planctomycetales', 'Planctomycetaceae']	hypothetical protein [Planctomycetaceae bacterium]	445	445	0.51	4E-127	27.18	1150
MFP6765316.1	Planctomycetaceae bacterium	['Bacteria', 'Pseudomonadati', 'Planctomycetota', 'Planctomycetia', 'Planctomycetales', 'Planctomycetaceae']	hypothetical protein [Planctomycetaceae bacterium]	439	439	0.39	4E-127	30.74	935
MEZ5978028.1	Planctomycetota bacterium	['Bacteria', 'Pseudomonadati', 'Planctomycetota']	hypothetical protein [Planctomycetota bacterium]	461	920	0.86	5E-127	25.22	2112
MEY2788053.1	Verrucomicrobiota bacterium	['Bacteria', 'Pseudomonadati', 'Verrucomicrobiota']	hypothetical protein [Verrucomicrobiota bacterium]	455	593	0.69	6E-127	25.86	1638
MCC6694784.1	Candidatus Hydrogenedentota bacterium	['Bacteria', 'Pseudomonadati', 'Candidatus Hydrogenedentota']	hypothetical protein [Candidatus Hydrogenedentota bacterium]	458	913	0.75	6E-127	29.61	1880
WP_395716968.1	Prosthecobacter sp.	['Bacteria', 'Pseudomonadati', 'Verrucomicrobiota', 'Verrucomicrobiia', 'Verrucomicrobiales', 'Verrucomicrobiaceae', 'Prosthecobacter']	autotransporter-associated beta strand repeat-containing protein [Prosthecobacter sp.]	461	888	0.87	6E-127	27.4	2213
WP_294234007.1	Prosthecobacter sp.	['Bacteria', 'Pseudomonadati', 'Verrucomicrobiota', 'Verrucomicrobiia', 'Verrucomicrobiales', 'Verrucomicrobiaceae', 'Prosthecobacter']	hypothetical protein [Prosthecobacter sp.]	461	884	0.88	6E-127	27.03	2189
MEI7820533.1	Verrucomicrobiota bacterium	['Bacteria', 'Pseudomonadati', 'Verrucomicrobiota']	hypothetical protein [Verrucomicrobiota bacterium]	461	874	0.87	8E-127	26.04	2223
MGB2453885.1	Akkermansiaceae bacterium	['Bacteria', 'Pseudomonadati', 'Verrucomicrobiota', 'Verrucomicrobiia', 'Verrucomicrobiales', 'Akkermansiaceae']	hypothetical protein [Akkermansiaceae bacterium]	457	914	0.75	9E-127	29.5	1847
HAL14779.1	Planctomycetaceae bacterium	['Bacteria', 'Pseudomonadati', 'Planctomycetota', 'Planctomycetia', 'Planctomycetales', 'Planctomycetaceae']	hypothetical protein [Planctomycetaceae bacterium]	448	448	0.58	1E-126	27.06	1337
KAK8811176.1	Blastocystis sp. DL	['Eukaryota', 'Sar', 'Stramenopiles', 'Bigyra', 'Opalozoa', 'Opalinata', 'Blastocystidae', 'Blastocystis']	hypothetical protein WA538_005336 [Blastocystis sp. DL]	459	613	0.77	1E-126	25.23	2082
MEI7956591.1	Verrucomicrobiota bacterium	['Bacteria', 'Pseudomonadati', 'Verrucomicrobiota']	hypothetical protein [Verrucomicrobiota bacterium]	448	448	0.5	1E-126	27.66	1346
MBL8735485.1	Planctomycetota bacterium	['Bacteria', 'Pseudomonadati', 'Planctomycetota']	hypothetical protein [Planctomycetota bacterium]	446	446	0.56	1E-126	26.41	1279
MFO1031522.1	Planctomycetota bacterium	['Bacteria', 'Pseudomonadati', 'Planctomycetota']	hypothetical protein [Planctomycetota bacterium]	459	872	0.87	2E-126	26.48	2106
MBL9181794.1	Verrucomicrobiaceae bacterium	['Bacteria', 'Pseudomonadati', 'Verrucomicrobiota', 'Verrucomicrobiia', 'Verrucomicrobiales', 'Verrucomicrobiaceae']	hypothetical protein [Verrucomicrobiaceae bacterium]	459	882	0.88	2E-126	27.16	2188
MDA0282714.1	Planctomycetota bacterium	['Bacteria', 'Pseudomonadati', 'Planctomycetota']	hypothetical protein [Planctomycetota bacterium]	454	959	0.73	2E-126	31.69	1722
HCK70441.1	Planctomycetaceae bacterium	['Bacteria', 'Pseudomonadati', 'Planctomycetota', 'Planctomycetia', 'Planctomycetales', 'Planctomycetaceae']	hypothetical protein [Planctomycetaceae bacterium]	447	447	0.58	2E-126	27.18	1331
WP_221306095.1	Prosthecobacter vanneervenii	['Bacteria', 'Pseudomonadati', 'Verrucomicrobiota', 'Verrucomicrobiia', 'Verrucomicrobiales', 'Verrucomicrobiaceae', 'Prosthecobacter']	hypothetical protein [Prosthecobacter vanneervenii]	458	907	0.77	2E-126	28.98	2089
MBT5915167.1	Opitutia bacterium	['Bacteria', 'Pseudomonadati', 'Verrucomicrobiota', 'Opitutia']	hypothetical protein [Opitutia bacterium]	458	745	0.73	2E-126	29.12	2023
KAK2949062.1	Blattamonas nauphoetae	['Eukaryota', 'Metamonada', 'Preaxostyla', 'Oxymonadida', 'Blattamonas']	putative Actin-binding protein [Blattamonas nauphoetae]	459	574	0.93	3E-126	23.68	2334
HSI64147.1	Candidatus Saccharimonadia bacterium	['Bacteria', 'Candidatus Saccharibacteria', 'Candidatus Saccharimonadia']	hypothetical protein [Candidatus Saccharimonadia bacterium]	441	441	0.46	3E-126	28.01	1127
MBR6733673.1	Kiritimatiellia bacterium	['Bacteria', 'Pseudomonadati', 'Kiritimatiellota', 'Kiritimatiellia']	hypothetical protein [Kiritimatiellia bacterium]	458	553	0.81	3E-126	24.6	2107
WP_012828429.1	Haliangium ochraceum	['Bacteria', 'Pseudomonadati', 'Myxococcota', 'Polyangia', 'Haliangiales', 'Kofleriaceae', 'Haliangium']	hypothetical protein [Haliangium ochraceum]	458	877	0.87	3E-126	26.04	2173
HCP84793.1	Planctomycetaceae bacterium	['Bacteria', 'Pseudomonadati', 'Planctomycetota', 'Planctomycetia', 'Planctomycetales', 'Planctomycetaceae']	hypothetical protein [Planctomycetaceae bacterium]	446	446	0.58	4E-126	27.06	1337
MFM8418521.1	Verrucomicrobiota bacterium	['Bacteria', 'Pseudomonadati', 'Verrucomicrobiota']	carboxypeptidase-like regulatory domain-containing protein [Verrucomicrobiota bacterium]	451	451	0.58	4E-126	24.43	1562
KAK8810278.1	Blastocystis sp. DL	['Eukaryota', 'Sar', 'Stramenopiles', 'Bigyra', 'Opalozoa', 'Opalinata', 'Blastocystidae', 'Blastocystis']	hypothetical protein WA538_002853 [Blastocystis sp. DL]	457	615	0.77	5E-126	25.33	2082
MDX1565235.1	Phycisphaeraceae bacterium	['Bacteria', 'Pseudomonadati', 'Planctomycetota', 'Phycisphaerae', 'Phycisphaerales', 'Phycisphaeraceae']	hypothetical protein [Phycisphaeraceae bacterium]	434	434	0.39	8E-126	29.89	919
KAK8822448.1	Blastocystis sp. JDR	['Eukaryota', 'Sar', 'Stramenopiles', 'Bigyra', 'Opalozoa', 'Opalinata', 'Blastocystidae', 'Blastocystis']	hypothetical protein WA577_005611 [Blastocystis sp. JDR]	457	611	0.78	1E-125	24.5	2154
ORX45405.1	Piromyces finnis	['Eukaryota', 'Fungi', 'Fungi incertae sedis', 'Chytridiomycota', 'Chytridiomycota incertae sedis', 'Neocallimastigomycetes', 'Neocallimastigales', 'Neocallimastigaceae', 'Piromyces']	hypothetical protein BCR36DRAFT_333217 [Piromyces finnis]	456	597	0.82	2E-125	27.86	2268
MFN7563608.1	Prosthecobacter sp.	['Bacteria', 'Pseudomonadati', 'Verrucomicrobiota', 'Verrucomicrobiia', 'Verrucomicrobiales', 'Verrucomicrobiaceae', 'Prosthecobacter']	hypothetical protein [Prosthecobacter sp.]	454	798	0.84	3E-125	27.06	2054
WP_267773951.1	Nannocystis pusilla	['Bacteria', 'Pseudomonadati', 'Myxococcota', 'Polyangia', 'Nannocystales', 'Nannocystaceae', 'Nannocystis']	hypothetical protein [Nannocystis pusilla]	455	919	0.81	3E-125	26.46	2081
MDH4451579.1	Verrucomicrobiota bacterium	['Bacteria', 'Pseudomonadati', 'Verrucomicrobiota']	hypothetical protein [Verrucomicrobiota bacterium]	455	867	0.88	4E-125	27.44	2177
MEM7392519.1	Verrucomicrobiota bacterium	['Bacteria', 'Pseudomonadati', 'Verrucomicrobiota']	hypothetical protein [Verrucomicrobiota bacterium]	428	428	0.35	4E-125	32.94	804
MBP9223841.1	Verrucomicrobiales bacterium	['Bacteria', 'Pseudomonadati', 'Verrucomicrobiota', 'Verrucomicrobiia', 'Verrucomicrobiales']	hypothetical protein [Verrucomicrobiales bacterium]	454	780	0.79	4E-125	26.46	1978
WP_428153667.1	Desulfococcus sp.	['Bacteria', 'Pseudomonadati', 'Thermodesulfobacteriota', 'Desulfobacteria', 'Desulfobacterales', 'Desulfococcaceae', 'Desulfococcus']	hypothetical protein [Desulfococcus sp.]	454	828	0.87	4E-125	25.77	2008
MBP5509424.1	Kiritimatiellia bacterium	['Bacteria', 'Pseudomonadati', 'Kiritimatiellota', 'Kiritimatiellia']	hypothetical protein [Kiritimatiellia bacterium]	454	547	0.75	5E-125	24.69	2130
MFT5687951.1	Planctomycetota bacterium	['Bacteria', 'Pseudomonadati', 'Planctomycetota']	hypothetical protein [Planctomycetota bacterium]	453	854	0.78	7E-125	27.71	2023
MFT6240178.1	Akkermansiaceae bacterium	['Bacteria', 'Pseudomonadati', 'Verrucomicrobiota', 'Verrucomicrobiia', 'Verrucomicrobiales', 'Akkermansiaceae']	hypothetical protein [Akkermansiaceae bacterium]	454	881	0.87	8E-125	26.13	2108
MFT6179016.1	Akkermansiaceae bacterium	['Bacteria', 'Pseudomonadati', 'Verrucomicrobiota', 'Verrucomicrobiia', 'Verrucomicrobiales', 'Akkermansiaceae']	hypothetical protein [Akkermansiaceae bacterium]	453	883	0.88	1E-124	25.98	2108
MDB4561182.1	Akkermansiaceae bacterium	['Bacteria', 'Pseudomonadati', 'Verrucomicrobiota', 'Verrucomicrobiia', 'Verrucomicrobiales', 'Akkermansiaceae']	hypothetical protein [Akkermansiaceae bacterium]	435	435	0.42	1E-124	30.18	1060
XP_014529070.1	Blastocystis sp. subtype 4	['Eukaryota', 'Sar', 'Stramenopiles', 'Bigyra', 'Opalozoa', 'Opalinata', 'Blastocystidae', 'Blastocystis']	hypothetical protein JH06_0892 [Blastocystis sp. subtype 4]	453	606	0.74	1E-124	26.38	2152
WP_020877863.1	Desulfococcus multivorans	['Bacteria', 'Pseudomonadati', 'Thermodesulfobacteriota', 'Desulfobacteria', 'Desulfobacterales', 'Desulfococcaceae', 'Desulfococcus']	hypothetical protein [Desulfococcus multivorans]	452	820	0.87	2E-124	25.91	2008
MBE7496404.1	Verrucomicrobiaceae bacterium	['Bacteria', 'Pseudomonadati', 'Verrucomicrobiota', 'Verrucomicrobiia', 'Verrucomicrobiales', 'Verrucomicrobiaceae']	hypothetical protein [Verrucomicrobiaceae bacterium]	453	880	0.87	2E-124	27.1	2176
KAK8798412.1	Blastocystis sp. NMH	['Eukaryota', 'Sar', 'Stramenopiles', 'Bigyra', 'Opalozoa', 'Opalinata', 'Blastocystidae', 'Blastocystis']	hypothetical protein WA588_003493 [Blastocystis sp. NMH]	452	606	0.77	2E-124	25.51	2160
MBP7866141.1	Acidobacteriota bacterium	['Bacteria', 'Pseudomonadati', 'Acidobacteriota']	hypothetical protein [Acidobacteriota bacterium]	452	642	0.7	3E-124	26.12	2089
CAI2378280.1	Moneuplotes crassus	['Eukaryota', 'Sar', 'Alveolata', 'Ciliophora', 'Intramacronucleata', 'Spirotrichea', 'Hypotrichia', 'Euplotida', 'Euplotidae', 'Moneuplotes']	unnamed protein product [Moneuplotes crassus]	452	635	0.83	5E-124	26.19	2250
MEO5728198.1	Byssovorax sp.	['Bacteria', 'Pseudomonadati', 'Myxococcota', 'Polyangia', 'Polyangiales', 'Polyangiaceae', 'Byssovorax']	hypothetical protein [Byssovorax sp.]	438	438	0.45	6E-124	27.41	1250
MEM1449963.1	Planctomycetota bacterium	['Bacteria', 'Pseudomonadati', 'Planctomycetota']	hypothetical protein [Planctomycetota bacterium]	451	904	0.88	6E-124	25.66	2128
OQW95791.1	Verrucomicrobia bacterium A1	['Bacteria', 'Pseudomonadati', 'Verrucomicrobiota']	MAG: hypothetical protein BWK77_06875, partial [Verrucomicrobia bacterium A1]	437	617	0.52	6E-124	28.89	1207
MDP6384986.1	Planctomycetota bacterium	['Bacteria', 'Pseudomonadati', 'Planctomycetota']	hypothetical protein [Planctomycetota bacterium]	448	861	0.76	7E-124	28.35	1833
WP_267742808.1	Nannocystis sp. ILAH1	['Bacteria', 'Pseudomonadati', 'Myxococcota', 'Polyangia', 'Nannocystales', 'Nannocystaceae', 'Nannocystis']	hypothetical protein [Nannocystis sp. ILAH1]	450	911	0.8	9E-124	26.28	2086
MBI1851102.1	Planctomycetota bacterium	['Bacteria', 'Pseudomonadati', 'Planctomycetota']	hypothetical protein [Planctomycetota bacterium]	433	433	0.48	1E-123	28.76	1100
RLS48039.1	Planctomycetota bacterium	['Bacteria', 'Pseudomonadati', 'Planctomycetota']	MAG: hypothetical protein DWH88_04535 [Planctomycetota bacterium]	451	902	0.8	1E-123	27.82	2210
HEY3445384.1	Myxococcales bacterium	['Bacteria', 'Pseudomonadati', 'Myxococcota', 'Myxococcia', 'Myxococcales']	hypothetical protein [Myxococcales bacterium]	450	1024	0.87	1E-123	29.6	2131
MDG2214868.1	Verrucomicrobiota bacterium	['Bacteria', 'Pseudomonadati', 'Verrucomicrobiota']	hypothetical protein [Verrucomicrobiota bacterium]	438	606	0.51	2E-123	31.47	1317
MCC6873943.1	Sandaracinaceae bacterium	['Bacteria', 'Pseudomonadati', 'Myxococcota', 'Polyangia', 'Polyangiales', 'Sandaracinaceae']	hypothetical protein [Sandaracinaceae bacterium]	447	764	0.77	2E-123	25.42	1881
MEI8242604.1	bacterium	['Bacteria']	hypothetical protein [bacterium]	449	902	0.87	3E-123	25.86	2131
WP_146678825.1	Pirellula sp. SH-Sr6A	['Bacteria', 'Pseudomonadati', 'Planctomycetota', 'Planctomycetia', 'Pirellulales', 'Pirellulaceae', 'Pirellula']	hypothetical protein [Pirellula sp. SH-Sr6A]	448	643	0.83	4E-123	24.94	2112
KAK8821747.1	Blastocystis sp. ATCC 50177/Nand II	['Eukaryota', 'Sar', 'Stramenopiles', 'Bigyra', 'Opalozoa', 'Opalinata', 'Blastocystidae', 'Blastocystis']	hypothetical protein WA556_002194 [Blastocystis sp. ATCC 50177/Nand II]	449	607	0.76	4E-123	24.56	2172
MFZ9825092.1	Gemmataceae bacterium	['Bacteria', 'Pseudomonadati', 'Planctomycetota', 'Planctomycetia', 'Gemmatales', 'Gemmataceae']	hypothetical protein [Gemmataceae bacterium]	437	499	0.49	4E-123	29.92	1313
HEV3143276.1	Gemmataceae bacterium	['Bacteria', 'Pseudomonadati', 'Planctomycetota', 'Planctomycetia', 'Gemmatales', 'Gemmataceae']	hypothetical protein [Gemmataceae bacterium]	425	425	0.38	4E-123	31.93	886
NLF97572.1	Candidatus Rifleibacteriota bacterium	['Bacteria', 'Candidatus Rifleibacteriota']	hypothetical protein [Candidatus Rifleibacteriota bacterium]	431	431	0.47	4E-123	28.88	1070
MCB9878068.1	Planctomycetota bacterium	['Bacteria', 'Pseudomonadati', 'Planctomycetota']	hypothetical protein [Planctomycetota bacterium]	448	821	0.76	5E-123	26.49	2064
MEO2093845.1	bacterium	['Bacteria']	hypothetical protein [bacterium]	448	847	0.87	5E-123	26.35	2089
OAO12347.1	Blastocystis sp. ATCC 50177/Nand II	['Eukaryota', 'Sar', 'Stramenopiles', 'Bigyra', 'Opalozoa', 'Opalinata', 'Blastocystidae', 'Blastocystis']	hypothetical protein AV274_5970 [Blastocystis sp. ATCC 50177/Nand II]	448	607	0.76	5E-123	24.44	2161
HPR68656.1	Kiritimatiellia bacterium	['Bacteria', 'Pseudomonadati', 'Kiritimatiellota', 'Kiritimatiellia']	hypothetical protein [Kiritimatiellia bacterium]	432	432	0.51	6E-123	27.08	1140
HOO21563.1	Kiritimatiellia bacterium	['Bacteria', 'Pseudomonadati', 'Kiritimatiellota', 'Kiritimatiellia']	hypothetical protein [Kiritimatiellia bacterium]	432	432	0.51	6E-123	27	1140
OUU35249.1	Verrucomicrobia bacterium TMED56	['Bacteria', 'Pseudomonadati', 'Verrucomicrobiota']	MAG: hypothetical protein CBC16_10950 [Verrucomicrobia bacterium TMED56]	448	851	0.87	7E-123	27.51	2146
MCP4069156.1	Phycisphaeraceae bacterium	['Bacteria', 'Pseudomonadati', 'Planctomycetota', 'Phycisphaerae', 'Phycisphaerales', 'Phycisphaeraceae']	hypothetical protein [Phycisphaeraceae bacterium]	431	431	0.48	7E-123	29.04	1088
MES2469646.1	Verrucomicrobiota bacterium	['Bacteria', 'Pseudomonadati', 'Verrucomicrobiota']	hypothetical protein [Verrucomicrobiota bacterium]	448	932	0.85	7E-123	26.41	2140
WP_267706921.1	Nannocystis sp. RBIL2	['Bacteria', 'Pseudomonadati', 'Myxococcota', 'Polyangia', 'Nannocystales', 'Nannocystaceae', 'Nannocystis']	hypothetical protein [Nannocystis sp. RBIL2]	447	908	0.8	7E-123	26.12	2086
MDA7610210.1	bacterium	['Bacteria']	hypothetical protein [bacterium]	432	432	0.41	1E-122	29.98	1158
XP_003286438.1	Dictyostelium purpureum	['Eukaryota', 'Amoebozoa', 'Evosea', 'Eumycetozoa', 'Dictyostelia', 'Dictyosteliales', 'Dictyosteliaceae', 'Dictyostelium']	uncharacterized protein DICPUDRAFT_77330 [Dictyostelium purpureum]	447	447	0.12	2E-122	80.5	2317
HEV3197913.1	Bryobacteraceae bacterium	['Bacteria', 'Pseudomonadati', 'Acidobacteriota', 'Terriglobia', 'Bryobacterales', 'Bryobacteraceae']	hypothetical protein [Bryobacteraceae bacterium]	430	639	0.48	3E-122	32.12	1125
WP_269036566.1	Nannocystis punicea	['Bacteria', 'Pseudomonadati', 'Myxococcota', 'Polyangia', 'Nannocystales', 'Nannocystaceae', 'Nannocystis']	hypothetical protein [Nannocystis punicea]	445	872	0.8	5E-122	25.62	2082
MFT7680444.1	Planctomycetota bacterium	['Bacteria', 'Pseudomonadati', 'Planctomycetota']	hypothetical protein [Planctomycetota bacterium]	432	432	0.55	5E-122	26.99	1265
HVW02146.1	Planctomycetaceae bacterium	['Bacteria', 'Pseudomonadati', 'Planctomycetota', 'Planctomycetia', 'Planctomycetales', 'Planctomycetaceae']	hypothetical protein [Planctomycetaceae bacterium]	425	425	0.44	6E-122	29.34	992
HJP00410.1	Planctomycetota bacterium	['Bacteria', 'Pseudomonadati', 'Planctomycetota']	hypothetical protein [Planctomycetota bacterium]	444	850	0.88	7E-122	25.78	2082
MDA3875418.1	Kiritimatiellia bacterium	['Bacteria', 'Pseudomonadati', 'Kiritimatiellota', 'Kiritimatiellia']	hypothetical protein [Kiritimatiellia bacterium]	434	434	0.56	8E-122	25.79	1373
MEO1971490.1	Pirellulaceae bacterium	['Bacteria', 'Pseudomonadati', 'Planctomycetota', 'Planctomycetia', 'Pirellulales', 'Pirellulaceae']	hypothetical protein [Pirellulaceae bacterium]	430	430	0.53	9E-122	26.06	1190
MFM8878157.1	Verrucomicrobiota bacterium	['Bacteria', 'Pseudomonadati', 'Verrucomicrobiota']	hypothetical protein [Verrucomicrobiota bacterium]	434	434	0.58	1E-121	24.27	1376
KAF2069014.1	Polysphondylium violaceum	['Eukaryota', 'Amoebozoa', 'Evosea', 'Eumycetozoa', 'Dictyostelia', 'Dictyosteliales', 'Dictyosteliaceae', 'Polysphondylium']	hypothetical protein CYY_009667 [Polysphondylium violaceum]	444	444	0.13	1E-121	69.97	2306
PHS11125.1	Blastopirellula sp.	['Bacteria', 'Pseudomonadati', 'Planctomycetota', 'Planctomycetia', 'Pirellulales', 'Pirellulaceae', 'Blastopirellula']	MAG: hypothetical protein COA78_10310, partial [Blastopirellula sp.]	426	426	0.47	2E-121	29.17	1069
MDF1662502.1	Planctomycetota bacterium	['Bacteria', 'Pseudomonadati', 'Planctomycetota']	hypothetical protein [Planctomycetota bacterium]	442	910	0.81	2E-121	27.85	2041
MFN9627588.1	Planctomycetota bacterium	['Bacteria', 'Pseudomonadati', 'Planctomycetota']	hypothetical protein [Planctomycetota bacterium]	441	621	0.77	3E-121	24.02	1884
HWB01902.1	Verrucomicrobiales bacterium	['Bacteria', 'Pseudomonadati', 'Verrucomicrobiota', 'Verrucomicrobiia', 'Verrucomicrobiales']	tetratricopeptide repeat protein [Verrucomicrobiales bacterium]	443	912	0.87	4E-121	26.02	2263
MCR9117101.1	bacterium	['Bacteria']	hypothetical protein [bacterium]	422	422	0.43	4E-121	29.64	984
KAF9165338.1	Actinomortierella ambigua	['Eukaryota', 'Fungi', 'Fungi incertae sedis', 'Mucoromycota', 'Mortierellomycotina', 'Mortierellomycetes', 'Mortierellales', 'Mortierellaceae', 'Actinomortierella']	hypothetical protein DFQ26_000272 [Actinomortierella ambigua]	441	441	0.61	4E-121	27.03	2008
MDM8538574.1	Desulfobacterales bacterium HSG17	['Bacteria', 'Pseudomonadati', 'Thermodesulfobacteriota', 'Desulfobacteria', 'Desulfobacterales']	hypothetical protein [Desulfobacterales bacterium HSG17]	419	485	0.37	5E-121	33.13	881
MBT4844970.1	Planctomycetaceae bacterium	['Bacteria', 'Pseudomonadati', 'Planctomycetota', 'Planctomycetia', 'Planctomycetales', 'Planctomycetaceae']	hypothetical protein [Planctomycetaceae bacterium]	428	625	0.51	5E-121	30.32	1212
HEV3006643.1	Pirellulales bacterium	['Bacteria', 'Pseudomonadati', 'Planctomycetota', 'Planctomycetia', 'Pirellulales']	hypothetical protein [Pirellulales bacterium]	425	425	0.46	6E-121	27.41	1081
CAG9311253.1	Blepharisma stoltei	['Eukaryota', 'Sar', 'Alveolata', 'Ciliophora', 'Postciliodesmatophora', 'Heterotrichea', 'Heterotrichida', 'Blepharismidae', 'Blepharisma']	unnamed protein product [Blepharisma stoltei]	441	583	0.8	7E-121	25.86	2076
MSU34164.1	Pedosphaera sp.	['Bacteria', 'Pseudomonadati', 'Verrucomicrobiota', 'Verrucomicrobiia', 'Limisphaerales', 'Limisphaerales incertae sedis', 'Pedosphaera']	hypothetical protein [Pedosphaera sp.]	441	824	0.88	1E-120	26.24	2162
MED6334886.1	Planctomycetota bacterium	['Bacteria', 'Pseudomonadati', 'Planctomycetota']	hypothetical protein [Planctomycetota bacterium]	440	844	0.88	1E-120	25.52	2082
MEN9283426.1	Verrucomicrobiota bacterium	['Bacteria', 'Pseudomonadati', 'Verrucomicrobiota']	hypothetical protein [Verrucomicrobiota bacterium]	441	911	0.89	2E-120	26.15	2181
MDE0839495.1	Kiritimatiellia bacterium	['Bacteria', 'Pseudomonadati', 'Kiritimatiellota', 'Kiritimatiellia']	hypothetical protein [Kiritimatiellia bacterium]	423	423	0.47	2E-120	27.78	1070
MDB4676767.1	bacterium	['Bacteria']	hypothetical protein [bacterium]	435	592	0.72	2E-120	25.64	1674
MDP6905542.1	Verrucomicrobiota bacterium	['Bacteria', 'Pseudomonadati', 'Verrucomicrobiota']	hypothetical protein [Verrucomicrobiota bacterium]	424	424	0.48	3E-120	28.83	1141
MFN5962130.1	Verrucomicrobiota bacterium	['Bacteria', 'Pseudomonadati', 'Verrucomicrobiota']	hypothetical protein [Verrucomicrobiota bacterium]	439	916	0.89	3E-120	26.41	2181
MCC7062535.1	Planctomycetota bacterium	['Bacteria', 'Pseudomonadati', 'Planctomycetota']	hypothetical protein [Planctomycetota bacterium]	433	521	0.65	3E-120	26.25	1560
MGB1130317.1	Haloferula sp.	['Bacteria', 'Pseudomonadati', 'Verrucomicrobiota', 'Verrucomicrobiia', 'Verrucomicrobiales', 'Verrucomicrobiaceae', 'Haloferula']	hypothetical protein [Haloferula sp.]	422	422	0.45	4E-120	28.28	1078
KAG4100678.1	Neocallimastix lanati (nom. inval.)	['Eukaryota', 'Fungi', 'Fungi incertae sedis', 'Chytridiomycota', 'Chytridiomycota incertae sedis', 'Neocallimastigomycetes', 'Neocallimastigales', 'Neocallimastigaceae', 'Neocallimastix']	hypothetical protein H8356DRAFT_1075331 [Neocallimastix lanati (nom. inval.)]	437	577	0.73	5E-120	27.78	1870
MBP8300303.1	Planctomycetota bacterium	['Bacteria', 'Pseudomonadati', 'Planctomycetota']	hypothetical protein [Planctomycetota bacterium]	432	520	0.65	6E-120	26.32	1560
ORX86723.1	Anaeromyces robustus	['Eukaryota', 'Fungi', 'Fungi incertae sedis', 'Chytridiomycota', 'Chytridiomycota incertae sedis', 'Neocallimastigomycetes', 'Neocallimastigales', 'Neocallimastigaceae', 'Anaeromyces']	hypothetical protein BCR32DRAFT_264752 [Anaeromyces robustus]	439	571	0.86	7E-120	26.16	2288
WP_272086854.1	Nannocystis bainbridge	['Bacteria', 'Pseudomonadati', 'Myxococcota', 'Polyangia', 'Nannocystales', 'Nannocystaceae', 'Nannocystis']	hypothetical protein [Nannocystis bainbridge]	437	897	0.8	9E-120	26.94	2085
MEY2787040.1	Verrucomicrobiota bacterium	['Bacteria', 'Pseudomonadati', 'Verrucomicrobiota']	hypothetical protein [Verrucomicrobiota bacterium]	438	796	0.87	1E-119	24.84	2156
MFT5471628.1	Verrucomicrobiales bacterium	['Bacteria', 'Pseudomonadati', 'Verrucomicrobiota', 'Verrucomicrobiia', 'Verrucomicrobiales']	hypothetical protein [Verrucomicrobiales bacterium]	424	504	0.46	1E-119	30.58	1195
OQX17779.1	Desulfobacteraceae bacterium IS3	['Bacteria', 'Pseudomonadati', 'Thermodesulfobacteriota', 'Desulfobacteria', 'Desulfobacterales', 'Desulfobacteraceae']	MAG: hypothetical protein BWK80_39105, partial [Desulfobacteraceae bacterium IS3]	422	422	0.51	2E-119	28.85	1151
MEI6343417.1	Verrucomicrobiota bacterium	['Bacteria', 'Pseudomonadati', 'Verrucomicrobiota']	hypothetical protein [Verrucomicrobiota bacterium]	437	826	0.91	2E-119	24.34	2156
WP_267683128.1	Nannocystis sp. SCPEA4	['Bacteria', 'Pseudomonadati', 'Myxococcota', 'Polyangia', 'Nannocystales', 'Nannocystaceae', 'Nannocystis']	hypothetical protein [Nannocystis sp. SCPEA4]	436	899	0.77	2E-119	27.62	2090
CAD8142905.1	Paramecium octaurelia	['Eukaryota', 'Sar', 'Alveolata', 'Ciliophora', 'Intramacronucleata', 'Oligohymenophorea', 'Peniculida', 'Parameciidae', 'Paramecium']	unnamed protein product [Paramecium octaurelia]	437	603	0.83	2E-119	24.61	2232
MBR4172191.1	Kiritimatiellia bacterium	['Bacteria', 'Pseudomonadati', 'Kiritimatiellota', 'Kiritimatiellia']	hypothetical protein [Kiritimatiellia bacterium]	436	436	0.64	3E-119	24.97	2089
MEM9380780.1	Planctomycetota bacterium	['Bacteria', 'Pseudomonadati', 'Planctomycetota']	hypothetical protein [Planctomycetota bacterium]	436	882	0.86	3E-119	25.45	2125
KAL6061513.1	Balamuthia mandrillaris	['Eukaryota', 'Amoebozoa', 'Discosea', 'Longamoebia', 'Centramoebida', 'Balamuthiidae', 'Balamuthia']	MG2 domain-containing protein [Balamuthia mandrillaris]	437	853	0.88	4E-119	26.27	2313
MFT5125921.1	Verrucomicrobiales bacterium	['Bacteria', 'Pseudomonadati', 'Verrucomicrobiota', 'Verrucomicrobiia', 'Verrucomicrobiales']	hypothetical protein [Verrucomicrobiales bacterium]	426	596	0.6	5E-119	27.65	1389
KAF9986003.1	Mortierella antarctica	['Eukaryota', 'Fungi', 'Fungi incertae sedis', 'Mucoromycota', 'Mortierellomycotina', 'Mortierellomycetes', 'Mortierellales', 'Mortierellaceae', 'Mortierella']	hypothetical protein BGZ75_002301 [Mortierella antarctica]	436	535	0.78	6E-119	25.26	2327
MDP7050570.1	Verrucomicrobiota bacterium	['Bacteria', 'Pseudomonadati', 'Verrucomicrobiota']	hypothetical protein [Verrucomicrobiota bacterium]	419	419	0.48	8E-119	28.7	1084
MFT5284219.1	Planctomycetota bacterium	['Bacteria', 'Pseudomonadati', 'Planctomycetota']	hypothetical protein [Planctomycetota bacterium]	435	880	0.85	8E-119	27.55	2119
MFT4548851.1	Verrucomicrobiales bacterium	['Bacteria', 'Pseudomonadati', 'Verrucomicrobiota', 'Verrucomicrobiia', 'Verrucomicrobiales']	hypothetical protein [Verrucomicrobiales bacterium]	420	420	0.51	1E-118	26.61	1163
KAF0684875.1	Aphanomyces stellatus	['Eukaryota', 'Sar', 'Stramenopiles', 'Oomycota', 'Saprolegniales', 'Saprolegniaceae', 'Aphanomyces']	hypothetical protein As57867_023048 [Aphanomyces stellatus]	435	545	0.85	1E-118	23.85	2366
MBT7214959.1	Verrucomicrobiota bacterium	['Bacteria', 'Pseudomonadati', 'Verrucomicrobiota']	hypothetical protein [Verrucomicrobiota bacterium]	420	541	0.5	1E-118	30.16	1172
MBL9099988.1	Myxococcales bacterium	['Bacteria', 'Pseudomonadati', 'Myxococcota', 'Myxococcia', 'Myxococcales']	hypothetical protein [Myxococcales bacterium]	434	859	0.79	1E-118	26.8	2087
MEN9602679.1	Verrucomicrobiota bacterium	['Bacteria', 'Pseudomonadati', 'Verrucomicrobiota']	hypothetical protein [Verrucomicrobiota bacterium]	421	421	0.55	3E-118	24.81	1264
MEI8370991.1	Planctomycetia bacterium	['Bacteria', 'Pseudomonadati', 'Planctomycetota', 'Planctomycetia']	hypothetical protein [Planctomycetia bacterium]	420	420	0.53	5E-118	26.71	1240
HUS63176.1	Kofleriaceae bacterium	['Bacteria', 'Pseudomonadati', 'Myxococcota', 'Polyangia', 'Haliangiales', 'Kofleriaceae']	hypothetical protein [Kofleriaceae bacterium]	422	422	0.48	5E-118	26.32	1318
MEZ6036366.1	Planctomycetota bacterium	['Bacteria', 'Pseudomonadati', 'Planctomycetota']	hypothetical protein [Planctomycetota bacterium]	429	611	0.66	8E-118	25.93	1841
HEX5053366.1	Planctomycetota bacterium	['Bacteria', 'Pseudomonadati', 'Planctomycetota']	hypothetical protein [Planctomycetota bacterium]	416	416	0.49	1E-117	27.85	1119
MCX7009613.1	Kiritimatiellota bacterium	['Bacteria', 'Pseudomonadati', 'Kiritimatiellota']	hypothetical protein [Kiritimatiellota bacterium]	416	416	0.49	2E-117	27.82	1125
NLT60496.1	Candidatus Hydrogenedentota bacterium	['Bacteria', 'Pseudomonadati', 'Candidatus Hydrogenedentota']	hypothetical protein [Candidatus Hydrogenedentota bacterium]	413	413	0.46	3E-117	27.73	1045
WP_294380887.1	Prosthecobacter sp.	['Bacteria', 'Pseudomonadati', 'Verrucomicrobiota', 'Verrucomicrobiia', 'Verrucomicrobiales', 'Verrucomicrobiaceae', 'Prosthecobacter']	hypothetical protein, partial [Prosthecobacter sp.]	428	860	0.72	3E-117	30.05	1874
MBM3901628.1	Verrucomicrobiota bacterium	['Bacteria', 'Pseudomonadati', 'Verrucomicrobiota']	hypothetical protein [Verrucomicrobiota bacterium]	430	586	0.7	3E-117	24.48	2137
MDA7498137.1	bacterium	['Bacteria']	hypothetical protein [bacterium]	419	618	0.56	4E-117	29.78	1299
MBX3419635.1	Pirellulaceae bacterium	['Bacteria', 'Pseudomonadati', 'Planctomycetota', 'Planctomycetia', 'Pirellulales', 'Pirellulaceae']	hypothetical protein [Pirellulaceae bacterium]	428	840	0.87	1E-116	27.1	2114
WP_272007096.1	Nannocystis radixulma	['Bacteria', 'Pseudomonadati', 'Myxococcota', 'Polyangia', 'Nannocystales', 'Nannocystaceae', 'Nannocystis']	hypothetical protein [Nannocystis radixulma]	428	882	0.77	1E-116	27.3	2091
RPH48404.1	Planctomycetota bacterium	['Bacteria', 'Pseudomonadati', 'Planctomycetota']	MAG: hypothetical protein EHM91_04370, partial [Planctomycetota bacterium]	409	409	0.39	1E-116	29.21	984
MBI5849959.1	Planctomycetota bacterium	['Bacteria', 'Pseudomonadati', 'Planctomycetota']	hypothetical protein [Planctomycetota bacterium]	416	416	0.45	1E-116	27.04	1210
MFP6668263.1	Pirellulales bacterium	['Bacteria', 'Pseudomonadati', 'Planctomycetota', 'Planctomycetia', 'Pirellulales']	hypothetical protein [Pirellulales bacterium]	412	412	0.46	1E-116	28.36	1068
HPJ99509.1	Candidatus Hydrogenedentota bacterium	['Bacteria', 'Pseudomonadati', 'Candidatus Hydrogenedentota']	hypothetical protein [Candidatus Hydrogenedentota bacterium]	410	410	0.45	1E-116	27.87	1034
CAD8132206.1	Paramecium pentaurelia	['Eukaryota', 'Sar', 'Alveolata', 'Ciliophora', 'Intramacronucleata', 'Oligohymenophorea', 'Peniculida', 'Parameciidae', 'Paramecium']	unnamed protein product [Paramecium pentaurelia]	428	592	0.83	2E-116	24.37	2228
MEO0480402.1	Planctomycetota bacterium	['Bacteria', 'Pseudomonadati', 'Planctomycetota']	hypothetical protein [Planctomycetota bacterium]	427	796	0.77	3E-116	27.81	2103
MDB4800201.1	Akkermansiaceae bacterium	['Bacteria', 'Pseudomonadati', 'Verrucomicrobiota', 'Verrucomicrobiia', 'Verrucomicrobiales', 'Akkermansiaceae']	hypothetical protein [Akkermansiaceae bacterium]	414	615	0.51	3E-116	30.53	1186
MFO0013260.1	Planctomycetota bacterium	['Bacteria', 'Pseudomonadati', 'Planctomycetota']	hypothetical protein [Planctomycetota bacterium]	422	502	0.68	4E-116	26.05	1667
MCS5629684.1	Pirellulaceae bacterium	['Bacteria', 'Pseudomonadati', 'Planctomycetota', 'Planctomycetia', 'Pirellulales', 'Pirellulaceae']	hypothetical protein [Pirellulaceae bacterium]	412	555	0.47	7E-116	31.58	1193
WP_224195711.1	Nannocystis pusilla	['Bacteria', 'Pseudomonadati', 'Myxococcota', 'Polyangia', 'Nannocystales', 'Nannocystaceae', 'Nannocystis']	hypothetical protein [Nannocystis pusilla]	425	880	0.77	1E-115	27.42	2088
MEP7122072.1	Byssovorax sp.	['Bacteria', 'Pseudomonadati', 'Myxococcota', 'Polyangia', 'Polyangiales', 'Polyangiaceae', 'Byssovorax']	hypothetical protein [Byssovorax sp.]	424	821	0.76	1E-115	28.12	2092
HRX54183.1	Verrucomicrobiales bacterium	['Bacteria', 'Pseudomonadati', 'Verrucomicrobiota', 'Verrucomicrobiia', 'Verrucomicrobiales']	hypothetical protein [Verrucomicrobiales bacterium]	415	600	0.59	3E-115	27.12	1376
MCA9202351.1	Planctomycetales bacterium	['Bacteria', 'Pseudomonadati', 'Planctomycetota', 'Planctomycetia', 'Planctomycetales']	hypothetical protein [Planctomycetales bacterium]	399	399	0.35	3E-115	31.35	794
WP_172301944.1	Pseudenhygromyxa sp. WMMC2535	['Bacteria', 'Pseudomonadati', 'Myxococcota', 'Polyangia', 'Nannocystales', 'Nannocystaceae', 'Pseudenhygromyxa']	hypothetical protein [Pseudenhygromyxa sp. WMMC2535]	423	888	0.87	4E-115	24.91	2135
MEC9123559.1	Verrucomicrobiota bacterium	['Bacteria', 'Pseudomonadati', 'Verrucomicrobiota']	hypothetical protein [Verrucomicrobiota bacterium]	407	407	0.47	5E-115	28.04	1064
MFN9602803.1	Planctomycetota bacterium	['Bacteria', 'Pseudomonadati', 'Planctomycetota']	hypothetical protein [Planctomycetota bacterium]	422	774	0.88	6E-115	26.17	2125
MFN9437978.1	Planctomycetota bacterium	['Bacteria', 'Pseudomonadati', 'Planctomycetota']	hypothetical protein [Planctomycetota bacterium]	422	783	0.88	6E-115	26.17	2125
MFT6575868.1	Akkermansiaceae bacterium	['Bacteria', 'Pseudomonadati', 'Verrucomicrobiota', 'Verrucomicrobiia', 'Verrucomicrobiales', 'Akkermansiaceae']	hypothetical protein [Akkermansiaceae bacterium]	420	847	0.71	7E-115	27.69	1818
MFN6129835.1	Planctomycetota bacterium	['Bacteria', 'Pseudomonadati', 'Planctomycetota']	hypothetical protein [Planctomycetota bacterium]	422	782	0.88	8E-115	26.17	2125
MEY2980157.1	Planctomycetota bacterium	['Bacteria', 'Pseudomonadati', 'Planctomycetota']	hypothetical protein [Planctomycetota bacterium]	414	414	0.58	8E-115	24.87	1386
MDB4326133.1	bacterium	['Bacteria']	hypothetical protein [bacterium]	408	408	0.52	1E-114	27.01	1165
HEX6811180.1	Planctomycetota bacterium	['Bacteria', 'Pseudomonadati', 'Planctomycetota']	hypothetical protein [Planctomycetota bacterium]	413	413	0.58	1E-114	24.5	1392
MEC7409262.1	Planctomycetota bacterium	['Bacteria', 'Pseudomonadati', 'Planctomycetota']	hypothetical protein [Planctomycetota bacterium]	417	417	0.75	2E-114	23.89	1657
MFN6163913.1	Planctomycetota bacterium	['Bacteria', 'Pseudomonadati', 'Planctomycetota']	hypothetical protein [Planctomycetota bacterium]	421	763	0.87	2E-114	26.1	2113
MFP4032776.1	Desulfococcaceae bacterium	['Bacteria', 'Pseudomonadati', 'Thermodesulfobacteriota', 'Desulfobacteria', 'Desulfobacterales', 'Desulfococcaceae']	hypothetical protein [Desulfococcaceae bacterium]	410	410	0.47	4E-114	26.26	1338
MGE0707667.1	Planctomycetota bacterium	['Bacteria', 'Pseudomonadati', 'Planctomycetota']	hypothetical protein [Planctomycetota bacterium]	419	805	0.77	5E-114	25.88	2064
HEY2343596.1	Chthoniobacteraceae bacterium	['Bacteria', 'Pseudomonadati', 'Verrucomicrobiota', 'Spartobacteria', 'Chthoniobacterales', 'Chthoniobacteraceae']	hypothetical protein [Chthoniobacteraceae bacterium]	404	404	0.48	7E-114	27.14	1090
HAB11435.1	Planctomycetaceae bacterium	['Bacteria', 'Pseudomonadati', 'Planctomycetota', 'Planctomycetia', 'Planctomycetales', 'Planctomycetaceae']	hypothetical protein [Planctomycetaceae bacterium]	401	401	0.43	7E-114	29.62	986
MBI3118389.1	Candidatus Hydrogenedentota bacterium	['Bacteria', 'Pseudomonadati', 'Candidatus Hydrogenedentota']	hypothetical protein [Candidatus Hydrogenedentota bacterium]	403	403	0.45	7E-114	27.36	1058
MBQ6245885.1	Kiritimatiellia bacterium	['Bacteria', 'Pseudomonadati', 'Kiritimatiellota', 'Kiritimatiellia']	hypothetical protein [Kiritimatiellia bacterium]	416	416	0.64	8E-114	24.57	1708
MFM7564697.1	Planctomycetota bacterium	['Bacteria', 'Pseudomonadati', 'Planctomycetota']	hypothetical protein [Planctomycetota bacterium]	404	404	0.48	1E-113	28.36	1118
MBO7687446.1	Kiritimatiellia bacterium	['Bacteria', 'Pseudomonadati', 'Kiritimatiellota', 'Kiritimatiellia']	hypothetical protein [Kiritimatiellia bacterium]	418	523	0.82	2E-113	24.4	2080
MCP4812663.1	Planctomycetaceae bacterium	['Bacteria', 'Pseudomonadati', 'Planctomycetota', 'Planctomycetia', 'Planctomycetales', 'Planctomycetaceae']	hypothetical protein [Planctomycetaceae bacterium]	401	401	0.41	2E-113	28.86	1027
MEZ6106537.1	Pirellulaceae bacterium	['Bacteria', 'Pseudomonadati', 'Planctomycetota', 'Planctomycetia', 'Pirellulales', 'Pirellulaceae']	hypothetical protein [Pirellulaceae bacterium]	399	399	0.39	2E-113	28.8	942
KAG0316519.1	Dissophora globulifera	['Eukaryota', 'Fungi', 'Fungi incertae sedis', 'Mucoromycota', 'Mortierellomycotina', 'Mortierellomycetes', 'Mortierellales', 'Mortierellaceae', 'Dissophora']	hypothetical protein BGZ99_006848 [Dissophora globulifera]	418	673	0.78	3E-113	29.22	2379
MFO1031521.1	Planctomycetota bacterium	['Bacteria', 'Pseudomonadati', 'Planctomycetota']	hypothetical protein [Planctomycetota bacterium]	416	828	0.87	5E-113	25.5	2123
MFN9334195.1	Planctomycetota bacterium	['Bacteria', 'Pseudomonadati', 'Planctomycetota']	hypothetical protein [Planctomycetota bacterium]	412	545	0.68	5E-113	23.81	1674
HOF41951.1	Candidatus Hydrogenedentota bacterium	['Bacteria', 'Pseudomonadati', 'Candidatus Hydrogenedentota']	hypothetical protein [Candidatus Hydrogenedentota bacterium]	394	394	0.35	6E-113	30.77	852
HEV7866427.1	Chthoniobacteraceae bacterium	['Bacteria', 'Pseudomonadati', 'Verrucomicrobiota', 'Spartobacteria', 'Chthoniobacterales', 'Chthoniobacteraceae']	hypothetical protein [Chthoniobacteraceae bacterium]	400	400	0.46	6E-113	27.38	1069
WP_145204122.1	Saltatorellus ferox	['Bacteria', 'Pseudomonadati', 'Planctomycetota', 'Planctomycetia', 'Planctomycetia incertae sedis', 'Saltatorellus']	hypothetical protein [Saltatorellus ferox]	416	824	0.85	7E-113	25.63	2144
MFT7077879.1	Planctomycetota bacterium	['Bacteria', 'Pseudomonadati', 'Planctomycetota']	hypothetical protein [Planctomycetota bacterium]	408	408	0.58	1E-112	25.05	1447
ORY95699.1	Syncephalastrum racemosum	['Eukaryota', 'Fungi', 'Fungi incertae sedis', 'Mucoromycota', 'Mucoromycotina', 'Mucoromycetes', 'Mucorales', 'Syncephalastraceae', 'Syncephalastrum']	hypothetical protein BCR43DRAFT_493450 [Syncephalastrum racemosum]	416	557	0.93	1E-112	23.83	2209
MEK0451093.1	Verrucomicrobiota bacterium	['Bacteria', 'Pseudomonadati', 'Verrucomicrobiota']	hypothetical protein [Verrucomicrobiota bacterium]	415	823	0.87	1E-112	25.02	2234
MBC8290954.1	Planctomycetota bacterium	['Bacteria', 'Pseudomonadati', 'Planctomycetota']	hypothetical protein [Planctomycetota bacterium]	397	397	0.4	2E-112	28.85	1000
MCX7819959.1	Kiritimatiellia bacterium	['Bacteria', 'Pseudomonadati', 'Kiritimatiellota', 'Kiritimatiellia']	hypothetical protein [Kiritimatiellia bacterium]	414	816	0.87	2E-112	24.31	2135
MFO0311759.1	Planctomycetota bacterium	['Bacteria', 'Pseudomonadati', 'Planctomycetota']	hypothetical protein [Planctomycetota bacterium]	414	764	0.87	3E-112	23.7	2142
MFN9845114.1	Planctomycetota bacterium	['Bacteria', 'Pseudomonadati', 'Planctomycetota']	hypothetical protein [Planctomycetota bacterium]	414	764	0.87	3E-112	23.7	2142
RFC51874.1	Verrucomicrobiota bacterium	['Bacteria', 'Pseudomonadati', 'Verrucomicrobiota']	MAG: hypothetical protein DVB22_001217 [Verrucomicrobiota bacterium]	414	883	0.88	3E-112	25.58	2170
MFN7671907.1	Planctomycetota bacterium	['Bacteria', 'Pseudomonadati', 'Planctomycetota']	hypothetical protein [Planctomycetota bacterium]	414	767	0.87	3E-112	23.7	2142
MFN9307057.1	Planctomycetota bacterium	['Bacteria', 'Pseudomonadati', 'Planctomycetota']	hypothetical protein [Planctomycetota bacterium]	414	763	0.87	3E-112	23.7	2142
MFO0276250.1	Planctomycetota bacterium	['Bacteria', 'Pseudomonadati', 'Planctomycetota']	hypothetical protein [Planctomycetota bacterium]	409	409	0.55	4E-112	24.08	1578
MEO8352650.1	Chthoniobacteraceae bacterium	['Bacteria', 'Pseudomonadati', 'Verrucomicrobiota', 'Spartobacteria', 'Chthoniobacterales', 'Chthoniobacteraceae']	hypothetical protein [Chthoniobacteraceae bacterium]	397	397	0.46	4E-112	27	1044
MFN5853178.1	Pirellulaceae bacterium	['Bacteria', 'Pseudomonadati', 'Planctomycetota', 'Planctomycetia', 'Pirellulales', 'Pirellulaceae']	hypothetical protein [Pirellulaceae bacterium]	412	578	0.83	5E-112	23.83	1962
MBZ0153668.1	Planctomycetota bacterium	['Bacteria', 'Pseudomonadati', 'Planctomycetota']	hypothetical protein [Planctomycetota bacterium]	397	397	0.45	7E-112	27.4	1045
KAF8932207.1	Dissophora ornata	['Eukaryota', 'Fungi', 'Fungi incertae sedis', 'Mucoromycota', 'Mortierellomycotina', 'Mortierellomycetes', 'Mortierellales', 'Mortierellaceae', 'Dissophora']	hypothetical protein BGZ58_007182 [Dissophora ornata]	413	708	0.76	9E-112	29.26	2340
MFN9276801.1	Planctomycetota bacterium	['Bacteria', 'Pseudomonadati', 'Planctomycetota']	hypothetical protein [Planctomycetota bacterium]	412	761	0.87	1E-111	23.7	2115
MEZ6184492.1	Planctomycetota bacterium	['Bacteria', 'Pseudomonadati', 'Planctomycetota']	hypothetical protein [Planctomycetota bacterium]	412	895	0.87	1E-111	24.59	2089
MFO0065277.1	Pirellulaceae bacterium	['Bacteria', 'Pseudomonadati', 'Planctomycetota', 'Planctomycetia', 'Pirellulales', 'Pirellulaceae']	hypothetical protein [Pirellulaceae bacterium]	410	410	0.74	1E-111	23.8	1858
MFN9385283.1	Pirellulaceae bacterium	['Bacteria', 'Pseudomonadati', 'Planctomycetota', 'Planctomycetia', 'Pirellulales', 'Pirellulaceae']	hypothetical protein [Pirellulaceae bacterium]	412	578	0.85	1E-111	23.8	2152
NMD35595.1	Planctomycetota bacterium	['Bacteria', 'Pseudomonadati', 'Planctomycetota']	hypothetical protein [Planctomycetota bacterium]	390	390	0.34	1E-111	31.4	835
MFN9442496.1	Planctomycetota bacterium	['Bacteria', 'Pseudomonadati', 'Planctomycetota']	hypothetical protein [Planctomycetota bacterium]	411	761	0.87	2E-111	23.63	2142
MFN5469342.1	Pirellulaceae bacterium	['Bacteria', 'Pseudomonadati', 'Planctomycetota', 'Planctomycetia', 'Pirellulales', 'Pirellulaceae']	hypothetical protein [Pirellulaceae bacterium]	411	577	0.85	2E-111	23.7	2152
HIK60515.1	Planctomycetota bacterium	['Bacteria', 'Pseudomonadati', 'Planctomycetota']	hypothetical protein [Planctomycetota bacterium]	397	397	0.48	2E-111	26.57	1098
MFO1062735.1	Pirellulales bacterium	['Bacteria', 'Pseudomonadati', 'Planctomycetota', 'Planctomycetia', 'Pirellulales']	hypothetical protein [Pirellulales bacterium]	411	827	0.77	3E-111	26.91	2177
KAG0066350.1	Linnemannia elongata	['Eukaryota', 'Fungi', 'Fungi incertae sedis', 'Mucoromycota', 'Mortierellomycotina', 'Mortierellomycetes', 'Mortierellales', 'Mortierellaceae', 'Linnemannia']	hypothetical protein BGZ89_007359, partial [Linnemannia elongata]	406	406	0.49	4E-111	28.73	1631
HTJ42499.1	Kofleriaceae bacterium	['Bacteria', 'Pseudomonadati', 'Myxococcota', 'Polyangia', 'Haliangiales', 'Kofleriaceae']	hypothetical protein [Kofleriaceae bacterium]	410	828	0.82	4E-111	25.26	2038
MFN8763719.1	Pirellulaceae bacterium	['Bacteria', 'Pseudomonadati', 'Planctomycetota', 'Planctomycetia', 'Pirellulales', 'Pirellulaceae']	hypothetical protein [Pirellulaceae bacterium]	410	576	0.85	4E-111	23.63	2152
MDE0838443.1	Kiritimatiellia bacterium	['Bacteria', 'Pseudomonadati', 'Kiritimatiellota', 'Kiritimatiellia']	hypothetical protein [Kiritimatiellia bacterium]	393	600	0.44	6E-111	31.75	1004
ORY57042.1	Neocallimastix californiae	['Eukaryota', 'Fungi', 'Fungi incertae sedis', 'Chytridiomycota', 'Chytridiomycota incertae sedis', 'Neocallimastigomycetes', 'Neocallimastigales', 'Neocallimastigaceae', 'Neocallimastix']	hypothetical protein LY90DRAFT_506577 [Neocallimastix californiae]	408	548	0.71	7E-111	27.65	1837
MFN7720556.1	Pirellulaceae bacterium	['Bacteria', 'Pseudomonadati', 'Planctomycetota', 'Planctomycetia', 'Pirellulales', 'Pirellulaceae']	hypothetical protein [Pirellulaceae bacterium]	409	575	0.85	9E-111	23.63	2152
MEL0117857.1	Opitutia bacterium	['Bacteria', 'Pseudomonadati', 'Verrucomicrobiota', 'Opitutia']	hypothetical protein [Opitutia bacterium]	393	393	0.46	1E-110	29.41	1042
MGC6488402.1	Planctomycetota bacterium	['Bacteria', 'Pseudomonadati', 'Planctomycetota']	hypothetical protein [Planctomycetota bacterium]	393	393	0.45	1E-110	26.64	1040
MFT6108113.1	Planctomycetota bacterium	['Bacteria', 'Pseudomonadati', 'Planctomycetota']	hypothetical protein [Planctomycetota bacterium]	408	784	0.87	2E-110	24.91	2135
MFO0351694.1	Pirellulaceae bacterium	['Bacteria', 'Pseudomonadati', 'Planctomycetota', 'Planctomycetia', 'Pirellulales', 'Pirellulaceae']	hypothetical protein [Pirellulaceae bacterium]	408	574	0.85	2E-110	23.63	2152
MCA9157447.1	Planctomycetales bacterium	['Bacteria', 'Pseudomonadati', 'Planctomycetota', 'Planctomycetia', 'Planctomycetales']	hypothetical protein [Planctomycetales bacterium]	407	774	0.9	4E-110	25.68	2088
MCA3010107.1	Phycisphaerales bacterium	['Bacteria', 'Pseudomonadati', 'Planctomycetota', 'Phycisphaerae', 'Phycisphaerales']	hypothetical protein [Phycisphaerales bacterium]	407	773	0.87	5E-110	23.9	2136
KAG0070454.1	Linnemannia elongata	['Eukaryota', 'Fungi', 'Fungi incertae sedis', 'Mucoromycota', 'Mortierellomycotina', 'Mortierellomycetes', 'Mortierellales', 'Mortierellaceae', 'Linnemannia']	hypothetical protein BGZ90_012646 [Linnemannia elongata]	407	689	0.76	6E-110	28.47	2296
MFT5303088.1	Mariniblastus sp.	['Bacteria', 'Pseudomonadati', 'Planctomycetota', 'Planctomycetia', 'Pirellulales', 'Pirellulaceae', 'Mariniblastus']	hypothetical protein [Mariniblastus sp.]	391	391	0.46	6E-110	27.81	1052
MCA9207357.1	Planctomycetales bacterium	['Bacteria', 'Pseudomonadati', 'Planctomycetota', 'Planctomycetia', 'Planctomycetales']	hypothetical protein [Planctomycetales bacterium]	388	388	0.42	7E-110	28.16	951
KAI8597784.1	Dissophora ornata	['Eukaryota', 'Fungi', 'Fungi incertae sedis', 'Mucoromycota', 'Mortierellomycotina', 'Mortierellomycetes', 'Mortierellales', 'Mortierellaceae', 'Dissophora']	hypothetical protein EDD21DRAFT_384542 [Dissophora ornata]	405	700	0.73	1E-109	29.86	2010
XP_012751046.1	Acytostelium subglobosum LB1	['Eukaryota', 'Amoebozoa', 'Evosea', 'Eumycetozoa', 'Dictyostelia', 'Acytosteliales', 'Acytosteliaceae', 'Acytostelium']	hypothetical protein SAMD00019534_091780 [Acytostelium subglobosum LB1]	406	406	0.12	1E-109	63.61	2260
OAQ30988.1	Linnemannia elongata AG-77	['Eukaryota', 'Fungi', 'Fungi incertae sedis', 'Mucoromycota', 'Mortierellomycotina', 'Mortierellomycetes', 'Mortierellales', 'Mortierellaceae', 'Linnemannia']	hypothetical protein K457DRAFT_136616 [Linnemannia elongata AG-77]	406	685	0.74	1E-109	28.82	2297
MFT7640847.1	Pirellulaceae bacterium	['Bacteria', 'Pseudomonadati', 'Planctomycetota', 'Planctomycetia', 'Pirellulales', 'Pirellulaceae']	hypothetical protein [Pirellulaceae bacterium]	391	620	0.45	1E-109	31.91	1074
KAF9337282.1	Linnemannia elongata	['Eukaryota', 'Fungi', 'Fungi incertae sedis', 'Mucoromycota', 'Mortierellomycotina', 'Mortierellomycetes', 'Mortierellales', 'Mortierellaceae', 'Linnemannia']	hypothetical protein BGZ91_009556 [Linnemannia elongata]	405	649	0.7	2E-109	30.44	2204
HEU4407193.1	Polyangiaceae bacterium	['Bacteria', 'Pseudomonadati', 'Myxococcota', 'Polyangia', 'Polyangiales', 'Polyangiaceae']	hypothetical protein [Polyangiaceae bacterium]	405	784	0.87	2E-109	24.46	2085
MEN9546240.1	Verrucomicrobiota bacterium	['Bacteria', 'Pseudomonadati', 'Verrucomicrobiota']	hypothetical protein [Verrucomicrobiota bacterium]	403	760	0.77	3E-109	25.99	1956
MCX7392420.1	Planctomycetia bacterium	['Bacteria', 'Pseudomonadati', 'Planctomycetota', 'Planctomycetia']	hypothetical protein [Planctomycetia bacterium]	385	385	0.37	4E-109	29.95	903
KAF9297186.1	Linnemannia elongata	['Eukaryota', 'Fungi', 'Fungi incertae sedis', 'Mucoromycota', 'Mortierellomycotina', 'Mortierellomycetes', 'Mortierellales', 'Mortierellaceae', 'Linnemannia']	hypothetical protein BGZ88_010828 [Linnemannia elongata]	404	684	0.76	5E-109	28.73	2297
MEL6905291.1	Planctomycetota bacterium	['Bacteria', 'Pseudomonadati', 'Planctomycetota']	hypothetical protein [Planctomycetota bacterium]	396	396	0.49	6E-109	25.77	1387
TAJ17944.1	Planctomycetota bacterium	['Bacteria', 'Pseudomonadati', 'Planctomycetota']	MAG: hypothetical protein EPO68_08575, partial [Planctomycetota bacterium]	390	390	0.49	8E-109	25.55	1124
KAK5827913.1	Linnemannia elongata	['Eukaryota', 'Fungi', 'Fungi incertae sedis', 'Mucoromycota', 'Mortierellomycotina', 'Mortierellomycetes', 'Mortierellales', 'Mortierellaceae', 'Linnemannia']	hypothetical protein F5H01DRAFT_332493 [Linnemannia elongata]	403	684	0.76	8E-109	28.65	2297
OMJ83724.1	Stentor coeruleus	['Eukaryota', 'Sar', 'Alveolata', 'Ciliophora', 'Postciliodesmatophora', 'Heterotrichea', 'Heterotrichida', 'Stentoridae', 'Stentor']	hypothetical protein SteCoe_15266 [Stentor coeruleus]	402	536	0.82	9E-109	25.36	2099
MBT7854649.1	Opitutia bacterium	['Bacteria', 'Pseudomonadati', 'Verrucomicrobiota', 'Opitutia']	hypothetical protein [Opitutia bacterium]	385	385	0.42	1E-108	29.6	947
MFN5707318.1	Planctomycetota bacterium	['Bacteria', 'Pseudomonadati', 'Planctomycetota']	hypothetical protein [Planctomycetota bacterium]	388	388	0.46	1E-108	26.59	1065
KAF9179501.1	Haplosporangium sp. Z 767	['Eukaryota', 'Fungi', 'Fungi incertae sedis', 'Mucoromycota', 'Mortierellomycotina', 'Mortierellomycetes', 'Mortierellales', 'Mortierellaceae', 'Haplosporangium']	hypothetical protein BGZ51_006867 [Haplosporangium sp. Z 767]	402	687	0.76	2E-108	28.16	2270
KAH3756119.1	Pelomyxa schiedti	['Eukaryota', 'Amoebozoa', 'Evosea', 'Archamoebae', 'Pelobiontida', 'Pelomyxidae', 'Pelomyxa']	autotransporter-associated beta strand protein [Pelomyxa schiedti]	403	771	0.77	2E-108	26.99	2772
KAH7058224.1	Linnemannia elongata	['Eukaryota', 'Fungi', 'Fungi incertae sedis', 'Mucoromycota', 'Mortierellomycotina', 'Mortierellomycetes', 'Mortierellales', 'Mortierellaceae', 'Linnemannia']	hypothetical protein BKA57DRAFT_531486 [Linnemannia elongata]	401	682	0.76	5E-108	28.65	2297
MGA1605862.1	Planctomycetota bacterium	['Bacteria', 'Pseudomonadati', 'Planctomycetota']	hypothetical protein [Planctomycetota bacterium]	399	807	0.78	5E-108	25.98	1935
KAG0196921.1	Mortierella sp. NVP41	['Eukaryota', 'Fungi', 'Fungi incertae sedis', 'Mucoromycota', 'Mortierellomycotina', 'Mortierellomycetes', 'Mortierellales', 'Mortierellaceae', 'Mortierella']	hypothetical protein BGX33_001143, partial [Mortierella sp. NVP41]	391	391	0.41	5E-108	30.55	1287
MFM8930997.1	Gemmataceae bacterium	['Bacteria', 'Pseudomonadati', 'Planctomycetota', 'Planctomycetia', 'Gemmatales', 'Gemmataceae']	hypothetical protein [Gemmataceae bacterium]	386	386	0.46	6E-108	25.88	1068
MEM6279810.1	Verrucomicrobiota bacterium	['Bacteria', 'Pseudomonadati', 'Verrucomicrobiota']	hypothetical protein [Verrucomicrobiota bacterium]	390	616	0.55	6E-108	28.16	1235
WP_153556218.1	Roseimaritima sediminicola	['Bacteria', 'Pseudomonadati', 'Planctomycetota', 'Planctomycetia', 'Pirellulales', 'Pirellulaceae', 'Roseimaritima']	hypothetical protein [Roseimaritima sediminicola]	400	787	0.77	8E-108	26.12	2137
MFZ2639920.1	Verrucomicrobiia bacterium	['Bacteria', 'Pseudomonadati', 'Verrucomicrobiota', 'Verrucomicrobiia']	hypothetical protein [Verrucomicrobiia bacterium]	385	385	0.45	8E-108	26.83	1078
MFT5731761.1	Planctomycetota bacterium	['Bacteria', 'Pseudomonadati', 'Planctomycetota']	hypothetical protein [Planctomycetota bacterium]	399	796	0.87	2E-107	24.75	2113
MFT6107138.1	Planctomycetota bacterium	['Bacteria', 'Pseudomonadati', 'Planctomycetota']	hypothetical protein [Planctomycetota bacterium]	399	796	0.87	2E-107	24.75	2112
MCA9193218.1	Planctomycetales bacterium	['Bacteria', 'Pseudomonadati', 'Planctomycetota', 'Planctomycetia', 'Planctomycetales']	hypothetical protein [Planctomycetales bacterium]	398	781	0.88	2E-107	25.52	2102
MCX6909544.1	Verrucomicrobiota bacterium	['Bacteria', 'Pseudomonadati', 'Verrucomicrobiota']	hypothetical protein [Verrucomicrobiota bacterium]	379	379	0.37	3E-107	28.19	898
MGB2819658.1	Phycisphaerae bacterium	['Bacteria', 'Pseudomonadati', 'Planctomycetota', 'Phycisphaerae']	hypothetical protein [Phycisphaerae bacterium]	394	905	0.66	3E-107	29.97	1596
MEZ6149925.1	Pirellulaceae bacterium	['Bacteria', 'Pseudomonadati', 'Planctomycetota', 'Planctomycetia', 'Pirellulales', 'Pirellulaceae']	hypothetical protein [Pirellulaceae bacterium]	397	768	0.85	3E-107	25.49	2103
MCP4462624.1	Planctomycetaceae bacterium	['Bacteria', 'Pseudomonadati', 'Planctomycetota', 'Planctomycetia', 'Planctomycetales', 'Planctomycetaceae']	hypothetical protein [Planctomycetaceae bacterium]	384	384	0.48	4E-107	27.45	1077
MEO1695834.1	Planctomycetota bacterium	['Bacteria', 'Pseudomonadati', 'Planctomycetota']	hypothetical protein [Planctomycetota bacterium]	397	579	0.6	4E-107	25.77	2113
XP_013759547.1	Thecamonas trahens ATCC 50062	['Eukaryota', 'Apusozoa', 'Apusomonadida', 'Apusomonadidae', 'Thecamonas']	uncharacterized protein AMSG_02648 [Thecamonas trahens ATCC 50062]	397	774	0.85	4E-107	24.9	2166
HMS15221.1	Planctomycetota bacterium	['Bacteria', 'Pseudomonadati', 'Planctomycetota']	hypothetical protein [Planctomycetota bacterium]	380	380	0.42	6E-107	28	975
HPS03075.1	Candidatus Sumerlaeota bacterium	['Bacteria', 'Candidatus Sumerlaeota']	hypothetical protein [Candidatus Sumerlaeota bacterium]	378	378	0.37	1E-106	30.05	911
KPL00202.1	Planctomycetes bacterium SM23_65	['Bacteria', 'Pseudomonadati', 'Planctomycetota']	MAG: hypothetical protein AMK75_05805, partial [Planctomycetes bacterium SM23_65]	376	376	0.37	1E-106	28.76	851
HSJ01999.1	Verrucomicrobium sp.	['Bacteria', 'Pseudomonadati', 'Verrucomicrobiota', 'Verrucomicrobiia', 'Verrucomicrobiales', 'Verrucomicrobiaceae', 'Verrucomicrobium']	hypothetical protein [Verrucomicrobium sp.]	382	382	0.44	1E-106	27.47	1061
KAF9546486.1	Mortierella hygrophila	['Eukaryota', 'Fungi', 'Fungi incertae sedis', 'Mucoromycota', 'Mortierellomycotina', 'Mortierellomycetes', 'Mortierellales', 'Mortierellaceae', 'Mortierella']	hypothetical protein EC957_009699 [Mortierella hygrophila]	396	677	0.74	1E-106	28.39	2301
MGA0868886.1	Planctomycetota bacterium	['Bacteria', 'Pseudomonadati', 'Planctomycetota']	hypothetical protein [Planctomycetota bacterium]	384	384	0.47	2E-106	25.79	1175
MBM3981599.1	Planctomycetota bacterium	['Bacteria', 'Pseudomonadati', 'Planctomycetota']	hypothetical protein [Planctomycetota bacterium]	377	377	0.36	2E-106	30.43	892
HBE67580.1	Planctomycetaceae bacterium	['Bacteria', 'Pseudomonadati', 'Planctomycetota', 'Planctomycetia', 'Planctomycetales', 'Planctomycetaceae']	hypothetical protein [Planctomycetaceae bacterium]	387	387	0.57	2E-106	25.23	1326
HAS84265.1	Verrucomicrobiota bacterium	['Bacteria', 'Pseudomonadati', 'Verrucomicrobiota']	hypothetical protein [Verrucomicrobiota bacterium]	384	384	0.49	2E-106	25.97	1182
MCH8514135.1	Kiritimatiellia bacterium	['Bacteria', 'Pseudomonadati', 'Kiritimatiellota', 'Kiritimatiellia']	hypothetical protein [Kiritimatiellia bacterium]	395	746	0.88	2E-106	23.82	2095
MBL8888509.1	Planctomycetaceae bacterium	['Bacteria', 'Pseudomonadati', 'Planctomycetota', 'Planctomycetia', 'Planctomycetales', 'Planctomycetaceae']	hypothetical protein [Planctomycetaceae bacterium]	395	798	0.79	2E-106	25.36	2109
HRQ88375.1	Bacteroidia bacterium	['Bacteria', 'Pseudomonadati', 'Bacteroidota', 'Bacteroidia']	hypothetical protein [Bacteroidia bacterium]	383	383	0.5	2E-106	25.87	1143
MDG2013980.1	Pirellulaceae bacterium	['Bacteria', 'Pseudomonadati', 'Planctomycetota', 'Planctomycetia', 'Pirellulales', 'Pirellulaceae']	hypothetical protein [Pirellulaceae bacterium]	382	587	0.49	3E-106	28.22	1131
MEL6429383.1	Planctomycetota bacterium	['Bacteria', 'Pseudomonadati', 'Planctomycetota']	hypothetical protein [Planctomycetota bacterium]	394	576	0.6	4E-106	25.68	2113
MFM8174551.1	Pirellulaceae bacterium	['Bacteria', 'Pseudomonadati', 'Planctomycetota', 'Planctomycetia', 'Pirellulales', 'Pirellulaceae']	hypothetical protein [Pirellulaceae bacterium]	392	558	0.79	7E-106	23.59	1864
MCG8652851.1	Pirellulales bacterium	['Bacteria', 'Pseudomonadati', 'Planctomycetota', 'Planctomycetia', 'Pirellulales']	hypothetical protein [Pirellulales bacterium]	389	545	0.68	8E-106	25.46	1541
MFM9066891.1	Planctomycetota bacterium	['Bacteria', 'Pseudomonadati', 'Planctomycetota']	hypothetical protein [Planctomycetota bacterium]	375	375	0.39	8E-106	28.32	884
MCR9292722.1	bacterium	['Bacteria']	hypothetical protein [bacterium]	393	787	0.87	1E-105	24.95	2093
MDB4962106.1	Myxococcales bacterium	['Bacteria', 'Pseudomonadati', 'Myxococcota', 'Myxococcia', 'Myxococcales']	hypothetical protein [Myxococcales bacterium]	385	552	0.6	1E-105	27.2	1342
KAK3845352.1	Linnemannia gamsii	['Eukaryota', 'Fungi', 'Fungi incertae sedis', 'Mucoromycota', 'Mortierellomycotina', 'Mortierellomycetes', 'Mortierellales', 'Mortierellaceae', 'Linnemannia']	MAG: hypothetical protein J3R72DRAFT_41348 [Linnemannia gamsii]	392	392	0.47	1E-105	27.3	2137
MBQ8112965.1	Kiritimatiellia bacterium	['Bacteria', 'Pseudomonadati', 'Kiritimatiellota', 'Kiritimatiellia']	hypothetical protein [Kiritimatiellia bacterium]	384	384	0.56	2E-105	25.2	1287
KAG0378071.1	Mortierella sp. AD032	['Eukaryota', 'Fungi', 'Fungi incertae sedis', 'Mucoromycota', 'Mortierellomycotina', 'Mortierellomycetes', 'Mortierellales', 'Mortierellaceae', 'Mortierella']	hypothetical protein BGX24_004798 [Mortierella sp. AD032]	393	649	0.75	2E-105	27.3	2722
HAE37312.1	Candidatus Rifleibacteriota bacterium	['Bacteria', 'Candidatus Rifleibacteriota']	hypothetical protein [Candidatus Rifleibacteriota bacterium]	376	376	0.44	2E-105	27.9	980
MBL8900811.1	Planctomycetota bacterium	['Bacteria', 'Pseudomonadati', 'Planctomycetota']	hypothetical protein [Planctomycetota bacterium]	376	376	0.43	2E-105	26.47	982
HEX2748500.1	Verrucomicrobiales bacterium	['Bacteria', 'Pseudomonadati', 'Verrucomicrobiota', 'Verrucomicrobiia', 'Verrucomicrobiales']	hypothetical protein [Verrucomicrobiales bacterium]	382	592	0.51	3E-105	29	1273
MBL6757469.1	Planctomycetota bacterium	['Bacteria', 'Pseudomonadati', 'Planctomycetota']	hypothetical protein [Planctomycetota bacterium]	386	386	0.56	4E-105	24.05	1538
HEY5945035.1	Kofleriaceae bacterium	['Bacteria', 'Pseudomonadati', 'Myxococcota', 'Polyangia', 'Haliangiales', 'Kofleriaceae']	hypothetical protein [Kofleriaceae bacterium]	385	385	0.55	4E-105	24.26	1457
HOX06626.1	Planctomycetota bacterium	['Bacteria', 'Pseudomonadati', 'Planctomycetota']	hypothetical protein [Planctomycetota bacterium]	390	815	0.87	4E-105	24.53	2075
RYD30845.1	Verrucomicrobiaceae bacterium	['Bacteria', 'Pseudomonadati', 'Verrucomicrobiota', 'Verrucomicrobiia', 'Verrucomicrobiales', 'Verrucomicrobiaceae']	MAG: hypothetical protein EOP86_19155, partial [Verrucomicrobiaceae bacterium]	376	376	0.45	5E-105	25.79	1040
KAG0226437.1	Actinomortierella wolfii	['Eukaryota', 'Fungi', 'Fungi incertae sedis', 'Mucoromycota', 'Mortierellomycotina', 'Mortierellomycetes', 'Mortierellales', 'Mortierellaceae', 'Actinomortierella']	hypothetical protein BGW42_003642 [Actinomortierella wolfii]	391	391	0.48	6E-105	27.23	2443
MGE5194311.1	Deltaproteobacteria bacterium	['Bacteria', 'Pseudomonadati', 'Myxococcota', 'Myxococcia']	hypothetical protein [Deltaproteobacteria bacterium]	375	375	0.43	6E-105	27.89	1009
TMQ34457.1	Planctomycetota bacterium	['Bacteria', 'Pseudomonadati', 'Planctomycetota']	MAG: hypothetical protein E6K70_07570, partial [Planctomycetota bacterium]	372	372	0.32	1E-104	31.54	916
MFN7587549.1	Planctomycetota bacterium	['Bacteria', 'Pseudomonadati', 'Planctomycetota']	hypothetical protein [Planctomycetota bacterium]	385	385	0.58	1E-104	24.42	1534
OYV05604.1	Verrucomicrobiales bacterium VVV1	['Bacteria', 'Pseudomonadati', 'Verrucomicrobiota', 'Verrucomicrobiia', 'Verrucomicrobiales']	MAG: hypothetical protein CFE26_10725, partial [Verrucomicrobiales bacterium VVV1]	384	616	0.57	1E-104	28.19	1461
KAG0208522.1	Mortierella sp. NVP41	['Eukaryota', 'Fungi', 'Fungi incertae sedis', 'Mucoromycota', 'Mortierellomycotina', 'Mortierellomycetes', 'Mortierellales', 'Mortierellaceae', 'Mortierella']	hypothetical protein BGX33_006189 [Mortierella sp. NVP41]	390	658	0.77	1E-104	26.87	2638
MDY0145777.1	Kiritimatiellia bacterium	['Bacteria', 'Pseudomonadati', 'Kiritimatiellota', 'Kiritimatiellia']	hypothetical protein [Kiritimatiellia bacterium]	377	566	0.46	2E-104	28.99	1108
HCQ32228.1	Verrucomicrobiales bacterium	['Bacteria', 'Pseudomonadati', 'Verrucomicrobiota', 'Verrucomicrobiia', 'Verrucomicrobiales']	hypothetical protein [Verrucomicrobiales bacterium]	375	375	0.37	2E-104	29.67	1060
MBU6237391.1	Planctomycetota bacterium	['Bacteria', 'Pseudomonadati', 'Planctomycetota']	hypothetical protein [Planctomycetota bacterium]	388	775	0.78	2E-104	26.33	1932
MBC8115841.1	Planctomycetaceae bacterium	['Bacteria', 'Pseudomonadati', 'Planctomycetota', 'Planctomycetia', 'Planctomycetales', 'Planctomycetaceae']	hypothetical protein [Planctomycetaceae bacterium]	373	373	0.44	3E-104	27.74	988
KAF9086949.1	Mortierella sp. GBA35	['Eukaryota', 'Fungi', 'Fungi incertae sedis', 'Mucoromycota', 'Mortierellomycotina', 'Mortierellomycetes', 'Mortierellales', 'Mortierellaceae', 'Mortierella']	hypothetical protein BGX29_001134 [Mortierella sp. GBA35]	389	653	0.76	3E-104	26.87	2611
NOR65061.1	Candidatus Scalindua sp.	['Bacteria', 'Pseudomonadati', 'Planctomycetota', 'Candidatus Brocadiia', 'Candidatus Brocadiales', 'Candidatus Scalinduaceae', 'Candidatus Scalindua']	hypothetical protein [Candidatus Scalindua sp.]	369	369	0.37	3E-104	28.88	858
MCA9105366.1	Planctomycetales bacterium	['Bacteria', 'Pseudomonadati', 'Planctomycetota', 'Planctomycetia', 'Planctomycetales']	hypothetical protein [Planctomycetales bacterium]	370	370	0.4	4E-104	28	898
MEZ6015184.1	Planctomycetota bacterium	['Bacteria', 'Pseudomonadati', 'Planctomycetota']	hypothetical protein [Planctomycetota bacterium]	387	748	0.81	5E-104	24.72	2119
XP_051425675.1	Radiomyces spectabilis	['Eukaryota', 'Fungi', 'Fungi incertae sedis', 'Mucoromycota', 'Mucoromycotina', 'Mucoromycetes', 'Mucorales', 'Radiomycetaceae', 'Radiomyces']	uncharacterized protein BYT42DRAFT_643716 [Radiomyces spectabilis]	388	521	0.93	5E-104	23.2	2217
MCP5003568.1	Planctomycetota bacterium	['Bacteria', 'Pseudomonadati', 'Planctomycetota']	hypothetical protein [Planctomycetota bacterium]	379	379	0.56	5E-104	24.36	1269
MDB4319951.1	bacterium	['Bacteria']	hypothetical protein [bacterium]	373	373	0.45	5E-104	28.06	1028
XP_064677968.1	Mucor velutinosus	['Eukaryota', 'Fungi', 'Fungi incertae sedis', 'Mucoromycota', 'Mucoromycotina', 'Mucoromycetes', 'Mucorales', 'Mucorineae', 'Mucoraceae', 'Mucor']	uncharacterized protein ATC70_012517 [Mucor velutinosus]	388	514	0.82	5E-104	24.85	2300
MEO2023274.1	Pirellulaceae bacterium	['Bacteria', 'Pseudomonadati', 'Planctomycetota', 'Planctomycetia', 'Pirellulales', 'Pirellulaceae']	hypothetical protein [Pirellulaceae bacterium]	384	864	0.66	7E-104	30.69	1658
KAF7724032.1	Apophysomyces ossiformis	['Eukaryota', 'Fungi', 'Fungi incertae sedis', 'Mucoromycota', 'Mucoromycotina', 'Mucoromycetes', 'Mucorales', 'Mucorineae', 'Mucoraceae', 'Apophysomyces']	hypothetical protein EC973_001439 [Apophysomyces ossiformis]	387	499	0.82	7E-104	24.42	2276
KAG0277719.1	Linnemannia exigua	['Eukaryota', 'Fungi', 'Fungi incertae sedis', 'Mucoromycota', 'Mortierellomycotina', 'Mortierellomycetes', 'Mortierellales', 'Mortierellaceae', 'Linnemannia']	hypothetical protein BGZ95_005470 [Linnemannia exigua]	388	634	0.75	8E-104	27.01	2804
MCH7909891.1	Candidatus Hydrogenedentota bacterium	['Bacteria', 'Pseudomonadati', 'Candidatus Hydrogenedentota']	formate dehydrogenase accessory sulfurtransferase FdhD [Candidatus Hydrogenedentota bacterium]	372	372	0.41	8E-104	29.28	1011
KAG0226613.1	Actinomortierella wolfii	['Eukaryota', 'Fungi', 'Fungi incertae sedis', 'Mucoromycota', 'Mortierellomycotina', 'Mortierellomycetes', 'Mortierellales', 'Mortierellaceae', 'Actinomortierella']	hypothetical protein BGW41_004134 [Actinomortierella wolfii]	387	548	0.65	1E-103	26.82	2444
HEV3080476.1	Gemmataceae bacterium	['Bacteria', 'Pseudomonadati', 'Planctomycetota', 'Planctomycetia', 'Gemmatales', 'Gemmataceae']	hypothetical protein [Gemmataceae bacterium]	372	571	0.42	1E-103	31.78	1006
MFN8827765.1	Planctomycetota bacterium	['Bacteria', 'Pseudomonadati', 'Planctomycetota']	hypothetical protein [Planctomycetota bacterium]	382	382	0.58	1E-103	24.35	1534
XP_021882478.1	Lobosporangium transversale	['Eukaryota', 'Fungi', 'Fungi incertae sedis', 'Mucoromycota', 'Mortierellomycotina', 'Mortierellomycetes', 'Mortierellales', 'Mortierellaceae', 'Lobosporangium']	hypothetical protein BCR41DRAFT_385546 [Lobosporangium transversale]	387	387	0.48	1E-103	27.77	2343
MGD2017828.1	Planctomycetota bacterium	['Bacteria', 'Pseudomonadati', 'Planctomycetota']	hypothetical protein [Planctomycetota bacterium]	386	579	0.68	1E-103	23.56	2146
MEI8210847.1	Planctomycetota bacterium	['Bacteria', 'Pseudomonadati', 'Planctomycetota']	hypothetical protein [Planctomycetota bacterium]	386	540	0.69	2E-103	25.32	2225
MCX7049001.1	Candidatus Sumerlaeota bacterium	['Bacteria', 'Candidatus Sumerlaeota']	hypothetical protein [Candidatus Sumerlaeota bacterium]	369	369	0.42	2E-103	28.47	948
KAG0200756.1	Mortierella sp. GBA30	['Eukaryota', 'Fungi', 'Fungi incertae sedis', 'Mucoromycota', 'Mortierellomycotina', 'Mortierellomycetes', 'Mortierellales', 'Mortierellaceae', 'Mortierella']	hypothetical protein BGX28_006272 [Mortierella sp. GBA30]	386	622	0.86	2E-103	25.55	2466
MDX1564603.1	Phycisphaeraceae bacterium	['Bacteria', 'Pseudomonadati', 'Planctomycetota', 'Phycisphaerae', 'Phycisphaerales', 'Phycisphaeraceae']	hypothetical protein [Phycisphaeraceae bacterium]	369	571	0.42	3E-103	30.15	960
KAF9140561.1	Mortierella sp. GBA39	['Eukaryota', 'Fungi', 'Fungi incertae sedis', 'Mucoromycota', 'Mortierellomycotina', 'Mortierellomycetes', 'Mortierellales', 'Mortierellaceae', 'Mortierella']	hypothetical protein BGX30_006303 [Mortierella sp. GBA39]	385	670	0.76	3E-103	28.61	2295
MCY2989240.1	Planctomycetota bacterium	['Bacteria', 'Pseudomonadati', 'Planctomycetota']	hypothetical protein [Planctomycetota bacterium]	372	372	0.45	3E-103	27	1060
MGB0758509.1	Rubripirellula sp.	['Bacteria', 'Pseudomonadati', 'Planctomycetota', 'Planctomycetia', 'Pirellulales', 'Pirellulaceae', 'Rubripirellula']	hypothetical protein [Rubripirellula sp.]	383	549	0.74	4E-103	24.47	1799
MBI3037859.1	bacterium	['Bacteria']	hypothetical protein [bacterium]	369	581	0.43	4E-103	32.63	982
MBI4879204.1	Planctomycetota bacterium	['Bacteria', 'Pseudomonadati', 'Planctomycetota']	hypothetical protein [Planctomycetota bacterium]	364	364	0.34	4E-103	30.81	798
MGB1706950.1	Rubripirellula sp.	['Bacteria', 'Pseudomonadati', 'Planctomycetota', 'Planctomycetia', 'Pirellulales', 'Pirellulaceae', 'Rubripirellula']	hypothetical protein [Rubripirellula sp.]	383	556	0.75	5E-103	24.47	1845
WP_008699962.1	Novipirellula maiorica	['Bacteria', 'Pseudomonadati', 'Planctomycetota', 'Planctomycetia', 'Pirellulales', 'Pirellulaceae', 'Novipirellula']	carboxypeptidase-like regulatory domain-containing protein [Novipirellula maiorica]	384	729	0.87	6E-103	24.73	2090
KAF1799442.1	Mucor lusitanicus	['Eukaryota', 'Fungi', 'Fungi incertae sedis', 'Mucoromycota', 'Mucoromycotina', 'Mucoromycetes', 'Mucorales', 'Mucorineae', 'Mucoraceae', 'Mucor']	hypothetical protein FB192DRAFT_1386800 [Mucor lusitanicus]	384	514	0.82	6E-103	24.59	2329
KAK5799665.1	Linnemannia elongata	['Eukaryota', 'Fungi', 'Fungi incertae sedis', 'Mucoromycota', 'Mortierellomycotina', 'Mortierellomycetes', 'Mortierellales', 'Mortierellaceae', 'Linnemannia']	hypothetical protein F5H01DRAFT_356628 [Linnemannia elongata]	384	647	0.77	6E-103	26.66	2399
MFM2216180.1	Planctomycetota bacterium	['Bacteria', 'Pseudomonadati', 'Planctomycetota']	hypothetical protein [Planctomycetota bacterium]	384	729	0.89	8E-103	24.53	2237
MEM7457266.1	Planctomycetota bacterium	['Bacteria', 'Pseudomonadati', 'Planctomycetota']	hypothetical protein [Planctomycetota bacterium]	371	371	0.49	9E-103	25.34	1108
MBT3219884.1	Pseudomonadota bacterium	['Bacteria', 'Pseudomonadati', 'Pseudomonadota']	hypothetical protein [Pseudomonadota bacterium]	367	589	0.42	9E-103	31.28	944
HEX6984298.1	Planctomycetaceae bacterium	['Bacteria', 'Pseudomonadati', 'Planctomycetota', 'Planctomycetia', 'Planctomycetales', 'Planctomycetaceae']	hypothetical protein [Planctomycetaceae bacterium]	363	363	0.35	1E-102	28.55	810
MDB4396775.1	Akkermansiaceae bacterium	['Bacteria', 'Pseudomonadati', 'Verrucomicrobiota', 'Verrucomicrobiia', 'Verrucomicrobiales', 'Akkermansiaceae']	hypothetical protein [Akkermansiaceae bacterium]	380	839	0.67	1E-102	29.29	1655
MCB1095043.1	Verrucomicrobiia bacterium	['Bacteria', 'Pseudomonadati', 'Verrucomicrobiota', 'Verrucomicrobiia']	hypothetical protein [Verrucomicrobiia bacterium]	363	363	0.37	2E-102	29.25	843
MDP6209172.1	Roseibacillus sp.	['Bacteria', 'Pseudomonadati', 'Verrucomicrobiota', 'Verrucomicrobiia', 'Verrucomicrobiales', 'Verrucomicrobiaceae', 'Roseibacillus']	hypothetical protein [Roseibacillus sp.]	370	370	0.38	2E-102	28.68	1105
HOF40253.1	Candidatus Hydrogenedentota bacterium	['Bacteria', 'Pseudomonadati', 'Candidatus Hydrogenedentota']	hypothetical protein [Candidatus Hydrogenedentota bacterium]	368	587	0.45	3E-102	29.42	1028
MEM7387150.1	Verrucomicrobiota bacterium	['Bacteria', 'Pseudomonadati', 'Verrucomicrobiota']	hypothetical protein [Verrucomicrobiota bacterium]	360	360	0.33	3E-102	29.73	750
MEM7785366.1	Planctomycetota bacterium	['Bacteria', 'Pseudomonadati', 'Planctomycetota']	hypothetical protein [Planctomycetota bacterium]	371	371	0.52	3E-102	25.91	1174
MDC0275109.1	Akkermansiaceae bacterium	['Bacteria', 'Pseudomonadati', 'Verrucomicrobiota', 'Verrucomicrobiia', 'Verrucomicrobiales', 'Akkermansiaceae']	hypothetical protein [Akkermansiaceae bacterium]	369	369	0.46	4E-102	26.83	1073
KAF9280594.1	Linnemannia elongata	['Eukaryota', 'Fungi', 'Fungi incertae sedis', 'Mucoromycota', 'Mortierellomycotina', 'Mortierellomycetes', 'Mortierellales', 'Mortierellaceae', 'Linnemannia']	hypothetical protein BGZ88_012101 [Linnemannia elongata]	382	645	0.77	4E-102	26.74	2618
KAF9930409.1	Linnemannia zychae	['Eukaryota', 'Fungi', 'Fungi incertae sedis', 'Mucoromycota', 'Mortierellomycotina', 'Mortierellomycetes', 'Mortierellales', 'Mortierellaceae', 'Linnemannia']	hypothetical protein FBU30_000540 [Linnemannia zychae]	381	661	0.76	5E-102	27.68	2250
HVK78841.1	Kofleriaceae bacterium	['Bacteria', 'Pseudomonadati', 'Myxococcota', 'Polyangia', 'Haliangiales', 'Kofleriaceae']	hypothetical protein [Kofleriaceae bacterium]	380	771	0.77	5E-102	24.78	2034
WP_372719602.1	Novipirellula sp.	['Bacteria', 'Pseudomonadati', 'Planctomycetota', 'Planctomycetia', 'Pirellulales', 'Pirellulaceae', 'Novipirellula']	carboxypeptidase-like regulatory domain-containing protein [Novipirellula sp.]	380	722	0.86	6E-102	23.6	2095
MDP6046229.1	Phycisphaerae bacterium	['Bacteria', 'Pseudomonadati', 'Planctomycetota', 'Phycisphaerae']	hypothetical protein [Phycisphaerae bacterium]	367	367	0.34	7E-102	31.05	1031
HRX79096.1	Pirellulaceae bacterium	['Bacteria', 'Pseudomonadati', 'Planctomycetota', 'Planctomycetia', 'Pirellulales', 'Pirellulaceae']	hypothetical protein [Pirellulaceae bacterium]	365	583	0.41	7E-102	33.29	958
NNE01424.1	Pirellulaceae bacterium	['Bacteria', 'Pseudomonadati', 'Planctomycetota', 'Planctomycetia', 'Pirellulales', 'Pirellulaceae']	carboxypeptidase regulatory-like domain-containing protein [Pirellulaceae bacterium]	380	732	0.87	1E-101	23.53	2115
KAF9934957.1	Mortierella alpina	['Eukaryota', 'Fungi', 'Fungi incertae sedis', 'Mucoromycota', 'Mortierellomycotina', 'Mortierellomycetes', 'Mortierellales', 'Mortierellaceae', 'Mortierella']	hypothetical protein BGZ67_003620 [Mortierella alpina]	380	637	0.76	1E-101	28.11	2307
MFP6658498.1	Pirellulales bacterium	['Bacteria', 'Pseudomonadati', 'Planctomycetota', 'Planctomycetia', 'Pirellulales']	hypothetical protein [Pirellulales bacterium]	364	364	0.41	1E-101	29.2	962
MEY3161603.1	Planctomycetota bacterium	['Bacteria', 'Pseudomonadati', 'Planctomycetota']	hypothetical protein [Planctomycetota bacterium]	363	363	0.42	1E-101	26.12	946
HUU43152.1	Planctomycetota bacterium	['Bacteria', 'Pseudomonadati', 'Planctomycetota']	hypothetical protein [Planctomycetota bacterium]	362	362	0.39	2E-101	28.02	876
MBO08641.1	Acidobacteriota bacterium	['Bacteria', 'Pseudomonadati', 'Acidobacteriota']	hypothetical protein [Acidobacteriota bacterium]	360	360	0.36	2E-101	30.33	823
MDB6151414.1	Chthoniobacter sp.	['Bacteria', 'Pseudomonadati', 'Verrucomicrobiota', 'Spartobacteria', 'Chthoniobacterales', 'Chthoniobacteraceae', 'Chthoniobacter']	hypothetical protein [Chthoniobacter sp.]	365	365	0.43	2E-101	26.98	1004
MCU0865850.1	Planctomycetota bacterium	['Bacteria', 'Pseudomonadati', 'Planctomycetota']	hypothetical protein [Planctomycetota bacterium]	379	740	0.89	2E-101	24.48	2092
MFW5698707.1	Planctomycetota bacterium	['Bacteria', 'Pseudomonadati', 'Planctomycetota']	hypothetical protein [Planctomycetota bacterium]	371	371	0.48	2E-101	24.41	1294
MFT7537382.1	Hyphomicrobiaceae bacterium	['Bacteria', 'Pseudomonadati', 'Pseudomonadota', 'Alphaproteobacteria', 'Hyphomicrobiales', 'Hyphomicrobiaceae']	hypothetical protein [Hyphomicrobiaceae bacterium]	364	364	0.45	3E-101	27.57	1011
KAH7048631.1	Linnemannia elongata	['Eukaryota', 'Fungi', 'Fungi incertae sedis', 'Mucoromycota', 'Mortierellomycotina', 'Mortierellomycetes', 'Mortierellales', 'Mortierellaceae', 'Linnemannia']	hypothetical protein BKA57DRAFT_31534 [Linnemannia elongata]	379	645	0.77	3E-101	26.49	2375
HUS29433.1	Kofleriaceae bacterium	['Bacteria', 'Pseudomonadati', 'Myxococcota', 'Polyangia', 'Haliangiales', 'Kofleriaceae']	hypothetical protein [Kofleriaceae bacterium]	377	548	0.7	6E-101	23.45	2104
MFO0546924.1	Polyangiaceae bacterium	['Bacteria', 'Pseudomonadati', 'Myxococcota', 'Polyangia', 'Polyangiales', 'Polyangiaceae']	hypothetical protein [Polyangiaceae bacterium]	377	753	0.79	6E-101	25.2	2093
KAF9986039.1	Mortierella antarctica	['Eukaryota', 'Fungi', 'Fungi incertae sedis', 'Mucoromycota', 'Mortierellomycotina', 'Mortierellomycetes', 'Mortierellales', 'Mortierellaceae', 'Mortierella']	hypothetical protein BGZ75_002268 [Mortierella antarctica]	378	640	0.76	6E-101	28.15	2307
MBL8680527.1	Myxococcales bacterium	['Bacteria', 'Pseudomonadati', 'Myxococcota', 'Myxococcia', 'Myxococcales']	hypothetical protein [Myxococcales bacterium]	377	794	0.81	8E-101	25.31	2055
OMJ71756.1	Stentor coeruleus	['Eukaryota', 'Sar', 'Alveolata', 'Ciliophora', 'Postciliodesmatophora', 'Heterotrichea', 'Heterotrichida', 'Stentoridae', 'Stentor']	hypothetical protein SteCoe_29951 [Stentor coeruleus]	377	499	0.82	9E-101	23.74	2041
KAG0067183.1	Linnemannia elongata	['Eukaryota', 'Fungi', 'Fungi incertae sedis', 'Mucoromycota', 'Mortierellomycotina', 'Mortierellomycetes', 'Mortierellales', 'Mortierellaceae', 'Linnemannia']	hypothetical protein BGZ89_006386 [Linnemannia elongata]	378	642	0.77	9E-101	26.58	2634
KAF9179954.1	Haplosporangium sp. Z 767	['Eukaryota', 'Fungi', 'Fungi incertae sedis', 'Mucoromycota', 'Mortierellomycotina', 'Mortierellomycetes', 'Mortierellales', 'Mortierellaceae', 'Haplosporangium']	hypothetical protein BGZ51_006543 [Haplosporangium sp. Z 767]	377	627	0.81	9E-101	25.22	2368
MEC7725958.1	Planctomycetota bacterium	['Bacteria', 'Pseudomonadati', 'Planctomycetota']	hypothetical protein [Planctomycetota bacterium]	362	362	0.43	9E-101	27.16	975
MFW5752642.1	Planctomycetota bacterium	['Bacteria', 'Pseudomonadati', 'Planctomycetota']	hypothetical protein [Planctomycetota bacterium]	376	724	0.77	1E-100	24.52	1944
HAA56130.1	Myxococcales bacterium	['Bacteria', 'Pseudomonadati', 'Myxococcota', 'Myxococcia', 'Myxococcales']	hypothetical protein [Myxococcales bacterium]	357	357	0.37	1E-100	29.71	813
MCP4941908.1	Planctomycetaceae bacterium	['Bacteria', 'Pseudomonadati', 'Planctomycetota', 'Planctomycetia', 'Planctomycetales', 'Planctomycetaceae']	hypothetical protein [Planctomycetaceae bacterium]	377	703	0.87	1E-100	24.22	2111
KAF9179892.1	Haplosporangium sp. Z 11	['Eukaryota', 'Fungi', 'Fungi incertae sedis', 'Mucoromycota', 'Mortierellomycotina', 'Mortierellomycetes', 'Mortierellales', 'Mortierellaceae', 'Haplosporangium']	hypothetical protein BGZ50_006593 [Haplosporangium sp. Z 11]	377	625	0.81	1E-100	25.26	2368
NRB76896.1	Verrucomicrobiales bacterium	['Bacteria', 'Pseudomonadati', 'Verrucomicrobiota', 'Verrucomicrobiia', 'Verrucomicrobiales']	hypothetical protein [Verrucomicrobiales bacterium]	366	573	0.5	1E-100	29.57	1151
MEM7558772.1	Planctomycetota bacterium	['Bacteria', 'Pseudomonadati', 'Planctomycetota']	hypothetical protein [Planctomycetota bacterium]	364	364	0.41	1E-100	28.31	1076
MFW5859889.1	Planctomycetota bacterium	['Bacteria', 'Pseudomonadati', 'Planctomycetota']	hypothetical protein [Planctomycetota bacterium]	376	724	0.77	2E-100	24.52	2043
MEN9733905.1	Verrucomicrobiota bacterium	['Bacteria', 'Pseudomonadati', 'Verrucomicrobiota']	hypothetical protein [Verrucomicrobiota bacterium]	367	523	0.51	2E-100	28.86	1229
MEP6864044.1	Deltaproteobacteria bacterium	['Bacteria', 'Pseudomonadati', 'Myxococcota', 'Myxococcia']	hypothetical protein [Deltaproteobacteria bacterium]	372	496	0.58	2E-100	24.52	1563
MCP4847552.1	Verrucomicrobiaceae bacterium	['Bacteria', 'Pseudomonadati', 'Verrucomicrobiota', 'Verrucomicrobiia', 'Verrucomicrobiales', 'Verrucomicrobiaceae']	hypothetical protein [Verrucomicrobiaceae bacterium]	374	845	0.65	2E-100	30.44	1687
KAF9111333.1	Mortierella sp. AM989	['Eukaryota', 'Fungi', 'Fungi incertae sedis', 'Mucoromycota', 'Mortierellomycotina', 'Mortierellomycetes', 'Mortierellales', 'Mortierellaceae', 'Mortierella']	hypothetical protein BGX27_005066 [Mortierella sp. AM989]	376	637	0.78	3E-100	26.63	2562
HOD52584.1	Candidatus Hydrogenedentota bacterium	['Bacteria', 'Pseudomonadati', 'Candidatus Hydrogenedentota']	hypothetical protein [Candidatus Hydrogenedentota bacterium]	358	358	0.39	3E-100	28.57	876
KAF9956207.1	Mortierella alpina	['Eukaryota', 'Fungi', 'Fungi incertae sedis', 'Mucoromycota', 'Mortierellomycotina', 'Mortierellomycetes', 'Mortierellales', 'Mortierellaceae', 'Mortierella']	hypothetical protein BGZ72_002927 [Mortierella alpina]	376	475	0.58	3E-100	27.21	2410
HEV3021590.1	Pirellulales bacterium	['Bacteria', 'Pseudomonadati', 'Planctomycetota', 'Planctomycetia', 'Pirellulales']	hypothetical protein [Pirellulales bacterium]	357	357	0.36	3E-100	28.22	867
MDA9934574.1	Rubripirellula sp.	['Bacteria', 'Pseudomonadati', 'Planctomycetota', 'Planctomycetia', 'Pirellulales', 'Pirellulaceae', 'Rubripirellula']	hypothetical protein [Rubripirellula sp.]	375	696	0.87	4E-100	24.11	2102
MBC7965520.1	Fuerstiella sp.	['Bacteria', 'Pseudomonadati', 'Planctomycetota', 'Planctomycetia', 'Planctomycetales', 'Planctomycetaceae', 'Fuerstiella']	hypothetical protein [Fuerstiella sp.]	356	356	0.37	5E-100	28.59	840
MGA2662221.1	Verrucomicrobiota bacterium	['Bacteria', 'Pseudomonadati', 'Verrucomicrobiota']	hypothetical protein [Verrucomicrobiota bacterium]	361	550	0.44	5E-100	29.43	1036
MDC0316941.1	bacterium	['Bacteria']	hypothetical protein [bacterium]	374	696	0.87	6E-100	24.25	2079
KAG9070550.1	Linnemannia hyalina	['Eukaryota', 'Fungi', 'Fungi incertae sedis', 'Mucoromycota', 'Mortierellomycotina', 'Mortierellomycetes', 'Mortierellales', 'Mortierellaceae', 'Linnemannia']	hypothetical protein KI688_008088 [Linnemannia hyalina]	374	654	0.74	8E-100	28.41	2302
KAF9201233.1	Podila verticillata	['Eukaryota', 'Fungi', 'Fungi incertae sedis', 'Mucoromycota', 'Mortierellomycotina', 'Mortierellomycetes', 'Mortierellales', 'Mortierellaceae', 'Podila']	hypothetical protein BGZ59_002851, partial [Podila verticillata]	364	364	0.48	8E-100	26.56	1172
KAK9762469.1	Basidiobolus ranarum	['Eukaryota', 'Fungi', 'Fungi incertae sedis', 'Zoopagomycota', 'Entomophthoromycotina', 'Basidiobolomycetes', 'Basidiobolales', 'Basidiobolaceae', 'Basidiobolus']	hypothetical protein K7432_011754, partial [Basidiobolus ranarum]	374	374	0.74	9E-100	24.05	2163
KAF9574994.1	Mortierella alpina	['Eukaryota', 'Fungi', 'Fungi incertae sedis', 'Mucoromycota', 'Mortierellomycotina', 'Mortierellomycetes', 'Mortierellales', 'Mortierellaceae', 'Mortierella']	hypothetical protein EC968_004754 [Mortierella alpina]	375	640	0.76	1E-99	28.64	3355
MEO1529326.1	Planctomycetota bacterium	['Bacteria', 'Pseudomonadati', 'Planctomycetota']	hypothetical protein [Planctomycetota bacterium]	369	523	0.64	1E-99	25.94	1496
KAF9905186.1	Linnemannia zychae	['Eukaryota', 'Fungi', 'Fungi incertae sedis', 'Mucoromycota', 'Mortierellomycotina', 'Mortierellomycetes', 'Mortierellales', 'Mortierellaceae', 'Linnemannia']	hypothetical protein EC991_001949 [Linnemannia zychae]	374	641	0.77	1E-99	26.72	2750
KAF9135674.1	Mortierella sp. 14UC	['Eukaryota', 'Fungi', 'Fungi incertae sedis', 'Mucoromycota', 'Mortierellomycotina', 'Mortierellomycetes', 'Mortierellales', 'Mortierellaceae', 'Mortierella']	hypothetical protein BGW39_001073 [Mortierella sp. 14UC]	374	607	0.71	1E-99	26.57	2681
MDA7684200.1	Akkermansiaceae bacterium	['Bacteria', 'Pseudomonadati', 'Verrucomicrobiota', 'Verrucomicrobiia', 'Verrucomicrobiales', 'Akkermansiaceae']	hypothetical protein [Akkermansiaceae bacterium]	359	359	0.45	2E-99	27.91	1016
KAF9370556.1	Podila verticillata	['Eukaryota', 'Fungi', 'Fungi incertae sedis', 'Mucoromycota', 'Mortierellomycotina', 'Mortierellomycetes', 'Mortierellales', 'Mortierellaceae', 'Podila']	hypothetical protein CPC16_003637, partial [Podila verticillata]	369	369	0.47	2E-99	27.01	1563
HUJ63519.1	Kofleriaceae bacterium	['Bacteria', 'Pseudomonadati', 'Myxococcota', 'Polyangia', 'Haliangiales', 'Kofleriaceae']	hypothetical protein [Kofleriaceae bacterium]	372	770	0.88	2E-99	22.63	2051
MDX2091632.1	Kofleriaceae bacterium	['Bacteria', 'Pseudomonadati', 'Myxococcota', 'Polyangia', 'Haliangiales', 'Kofleriaceae']	hypothetical protein [Kofleriaceae bacterium]	372	750	0.78	2E-99	25.55	2052
MBX3232244.1	Labilithrix sp.	['Bacteria', 'Pseudomonadati', 'Myxococcota', 'Polyangia', 'Polyangiales', 'Labilitrichaceae', 'Labilithrix']	hypothetical protein [Labilithrix sp.]	372	820	0.77	2E-99	25.73	2090
KAF8943570.1	Haplosporangium gracile	['Eukaryota', 'Fungi', 'Fungi incertae sedis', 'Mucoromycota', 'Mortierellomycotina', 'Mortierellomycetes', 'Mortierellales', 'Mortierellaceae', 'Haplosporangium']	hypothetical protein BGZ47_005285 [Haplosporangium gracile]	373	637	0.77	2E-99	26.71	2649
OAQ32376.1	Linnemannia elongata AG-77	['Eukaryota', 'Fungi', 'Fungi incertae sedis', 'Mucoromycota', 'Mortierellomycotina', 'Mortierellomycetes', 'Mortierellales', 'Mortierellaceae', 'Linnemannia']	hypothetical protein K457DRAFT_135295 [Linnemannia elongata AG-77]	373	635	0.77	3E-99	26.32	2398
HEY2341995.1	Chthoniobacteraceae bacterium	['Bacteria', 'Pseudomonadati', 'Verrucomicrobiota', 'Spartobacteria', 'Chthoniobacterales', 'Chthoniobacteraceae']	hypothetical protein [Chthoniobacteraceae bacterium]	353	353	0.36	3E-99	29.34	817
MCA9090838.1	Planctomycetaceae bacterium	['Bacteria', 'Pseudomonadati', 'Planctomycetota', 'Planctomycetia', 'Planctomycetales', 'Planctomycetaceae']	hypothetical protein [Planctomycetaceae bacterium]	358	568	0.42	4E-99	30.94	1018
WP_161604221.1	Roseiconus nitratireducens	['Bacteria', 'Pseudomonadati', 'Planctomycetota', 'Planctomycetia', 'Pirellulales', 'Pirellulaceae', 'Roseiconus']	hypothetical protein [Roseiconus nitratireducens]	371	721	0.86	4E-99	23.8	2101
KAF9137678.1	Mortierella sp. GBA39	['Eukaryota', 'Fungi', 'Fungi incertae sedis', 'Mucoromycota', 'Mortierellomycotina', 'Mortierellomycetes', 'Mortierellales', 'Mortierellaceae', 'Mortierella']	hypothetical protein BGX30_009995 [Mortierella sp. GBA39]	372	614	0.76	5E-99	26.51	2674
ORE06466.1	Rhizopus microsporus var. microsporus	['Eukaryota', 'Fungi', 'Fungi incertae sedis', 'Mucoromycota', 'Mucoromycotina', 'Mucoromycetes', 'Mucorales', 'Mucorineae', 'Rhizopodaceae', 'Rhizopus']	hypothetical protein BCV72DRAFT_305474 [Rhizopus microsporus var. microsporus]	371	371	0.71	7E-99	24.35	2233
MFT5496665.1	Kiritimatiellia bacterium	['Bacteria', 'Pseudomonadati', 'Kiritimatiellota', 'Kiritimatiellia']	hypothetical protein [Kiritimatiellia bacterium]	356	356	0.44	7E-99	26	972
MDG1051568.1	Planctomycetota bacterium	['Bacteria', 'Pseudomonadati', 'Planctomycetota']	hypothetical protein [Planctomycetota bacterium]	370	758	0.85	8E-99	23.26	2147
MDG1983961.1	Planctomycetota bacterium	['Bacteria', 'Pseudomonadati', 'Planctomycetota']	hypothetical protein [Planctomycetota bacterium]	370	762	0.85	8E-99	23.26	2147
MFN5271772.1	Planctomycetota bacterium	['Bacteria', 'Pseudomonadati', 'Planctomycetota']	hypothetical protein [Planctomycetota bacterium]	370	739	0.89	9E-99	23.5	2205
KAG0308260.1	Linnemannia gamsii	['Eukaryota', 'Fungi', 'Fungi incertae sedis', 'Mucoromycota', 'Mortierellomycotina', 'Mortierellomycetes', 'Mortierellales', 'Mortierellaceae', 'Linnemannia']	hypothetical protein BGZ97_000117 [Linnemannia gamsii]	371	629	0.75	1E-98	26.82	2690
MCP4729457.1	Roseibacillus sp.	['Bacteria', 'Pseudomonadati', 'Verrucomicrobiota', 'Verrucomicrobiia', 'Verrucomicrobiales', 'Verrucomicrobiaceae', 'Roseibacillus']	hypothetical protein [Roseibacillus sp.]	356	356	0.44	1E-98	28.05	993
KAF9995397.1	Entomortierella chlamydospora	['Eukaryota', 'Fungi', 'Fungi incertae sedis', 'Mucoromycota', 'Mortierellomycotina', 'Mortierellomycetes', 'Mortierellales', 'Mortierellaceae', 'Entomortierella']	hypothetical protein BGZ79_010913, partial [Entomortierella chlamydospora]	367	367	0.48	1E-98	27.53	1576
MEN9778326.1	Verrucomicrobiota bacterium	['Bacteria', 'Pseudomonadati', 'Verrucomicrobiota']	hypothetical protein [Verrucomicrobiota bacterium]	358	358	0.46	2E-98	27.08	1093
MFN5184790.1	Planctomycetota bacterium	['Bacteria', 'Pseudomonadati', 'Planctomycetota']	hypothetical protein [Planctomycetota bacterium]	364	364	0.58	2E-98	23.51	1423
MEN9664745.1	Planctomycetota bacterium	['Bacteria', 'Pseudomonadati', 'Planctomycetota']	hypothetical protein [Planctomycetota bacterium]	355	355	0.36	2E-98	28.73	981
KAG0013015.1	Entomortierella chlamydospora	['Eukaryota', 'Fungi', 'Fungi incertae sedis', 'Mucoromycota', 'Mortierellomycotina', 'Mortierellomycetes', 'Mortierellales', 'Mortierellaceae', 'Entomortierella']	hypothetical protein BGZ80_011364, partial [Entomortierella chlamydospora]	366	366	0.48	2E-98	27.53	1610
MGE0758242.1	Pirellulaceae bacterium	['Bacteria', 'Pseudomonadati', 'Planctomycetota', 'Planctomycetia', 'Pirellulales', 'Pirellulaceae']	hypothetical protein [Pirellulaceae bacterium]	351	351	0.36	2E-98	28.78	827
MDA1247644.1	Planctomycetota bacterium	['Bacteria', 'Pseudomonadati', 'Planctomycetota']	hypothetical protein [Planctomycetota bacterium]	352	352	0.31	3E-98	30.98	858
MEY3275694.1	Verrucomicrobiota bacterium	['Bacteria', 'Pseudomonadati', 'Verrucomicrobiota']	hypothetical protein [Verrucomicrobiota bacterium]	356	356	0.39	3E-98	26.22	1023
HUQ04643.1	Kofleriaceae bacterium	['Bacteria', 'Pseudomonadati', 'Myxococcota', 'Polyangia', 'Haliangiales', 'Kofleriaceae']	hypothetical protein [Kofleriaceae bacterium]	369	794	0.76	3E-98	25.13	2071
KAF9207199.1	Haplosporangium sp. Z 27	['Eukaryota', 'Fungi', 'Fungi incertae sedis', 'Mucoromycota', 'Mortierellomycotina', 'Mortierellomycetes', 'Mortierellales', 'Mortierellaceae', 'Haplosporangium']	hypothetical protein BGZ49_000995 [Haplosporangium sp. Z 27]	369	639	0.76	3E-98	26.56	2469
KAG0294097.1	Linnemannia gamsii	['Eukaryota', 'Fungi', 'Fungi incertae sedis', 'Mucoromycota', 'Mortierellomycotina', 'Mortierellomycetes', 'Mortierellales', 'Mortierellaceae', 'Linnemannia']	hypothetical protein BGZ96_001784 [Linnemannia gamsii]	369	632	0.75	4E-98	26.13	2648
KAF9146986.1	Linnemannia schmuckeri	['Eukaryota', 'Fungi', 'Fungi incertae sedis', 'Mucoromycota', 'Mortierellomycotina', 'Mortierellomycetes', 'Mortierellales', 'Mortierellaceae', 'Linnemannia']	hypothetical protein BG015_011433 [Linnemannia schmuckeri]	369	627	0.8	4E-98	26.13	3113
XP_051414368.1	Gamsiella multidivaricata	['Eukaryota', 'Fungi', 'Fungi incertae sedis', 'Mucoromycota', 'Mortierellomycotina', 'Mortierellomycetes', 'Mortierellales', 'Mortierellaceae', 'Gamsiella']	uncharacterized protein BC939DRAFT_527271 [Gamsiella multidivaricata]	369	654	0.79	5E-98	26.9	2488
TXT28638.1	Planctomycetota bacterium	['Bacteria', 'Pseudomonadati', 'Planctomycetota']	MAG: hypothetical protein FD138_2551, partial [Planctomycetota bacterium]	350	350	0.37	5E-98	28.68	831
MDB4330900.1	Akkermansiaceae bacterium	['Bacteria', 'Pseudomonadati', 'Verrucomicrobiota', 'Verrucomicrobiia', 'Verrucomicrobiales', 'Akkermansiaceae']	hypothetical protein [Akkermansiaceae bacterium]	348	348	0.34	9E-98	29.12	796
HSA22611.1	Myxococcota bacterium	['Bacteria', 'Pseudomonadati', 'Myxococcota']	hypothetical protein [Myxococcota bacterium]	352	352	0.34	9E-98	28.66	944
MGA2662823.1	Verrucomicrobiota bacterium	['Bacteria', 'Pseudomonadati', 'Verrucomicrobiota']	hypothetical protein [Verrucomicrobiota bacterium]	352	352	0.42	1E-97	27.07	954
KAF9393407.1	Mortierella sp. AD011	['Eukaryota', 'Fungi', 'Fungi incertae sedis', 'Mucoromycota', 'Mortierellomycotina', 'Mortierellomycetes', 'Mortierellales', 'Mortierellaceae', 'Mortierella']	hypothetical protein BGX21_010779 [Mortierella sp. AD011]	367	641	0.8	2E-97	27.05	2494
KAF9175130.1	Mortierella sp. AD010	['Eukaryota', 'Fungi', 'Fungi incertae sedis', 'Mucoromycota', 'Mortierellomycotina', 'Mortierellomycetes', 'Mortierellales', 'Mortierellaceae', 'Mortierella']	hypothetical protein BGX20_008071 [Mortierella sp. AD010]	367	641	0.8	2E-97	27.05	2509
MFO0263327.1	Planctomycetota bacterium	['Bacteria', 'Pseudomonadati', 'Planctomycetota']	hypothetical protein [Planctomycetota bacterium]	348	348	0.35	2E-97	28.5	826
KAF9357872.1	Mortierella sp. AD094	['Eukaryota', 'Fungi', 'Fungi incertae sedis', 'Mucoromycota', 'Mortierellomycotina', 'Mortierellomycetes', 'Mortierellales', 'Mortierellaceae', 'Mortierella']	hypothetical protein BGX26_002921 [Mortierella sp. AD094]	367	639	0.75	2E-97	27.03	2552
HET6427110.1	Phycisphaerae bacterium	['Bacteria', 'Pseudomonadati', 'Planctomycetota', 'Phycisphaerae']	hypothetical protein [Phycisphaerae bacterium]	348	348	0.37	3E-97	27.45	855
KAG9065566.1	Linnemannia hyalina	['Eukaryota', 'Fungi', 'Fungi incertae sedis', 'Mucoromycota', 'Mortierellomycotina', 'Mortierellomycetes', 'Mortierellales', 'Mortierellaceae', 'Linnemannia']	hypothetical protein KI688_001854 [Linnemannia hyalina]	366	620	0.76	3E-97	25.46	2672
WP_345318858.1	Novipirellula rosea	['Bacteria', 'Pseudomonadati', 'Planctomycetota', 'Planctomycetia', 'Pirellulales', 'Pirellulaceae', 'Novipirellula']	carboxypeptidase-like regulatory domain-containing protein [Novipirellula rosea]	365	703	0.86	3E-97	23.55	2093
XP_001023324.2	Tetrahymena thermophila SB210	['Eukaryota', 'Sar', 'Alveolata', 'Ciliophora', 'Intramacronucleata', 'Oligohymenophorea', 'Hymenostomatida', 'Tetrahymenina', 'Tetrahymenidae', 'Tetrahymena']	hypothetical protein TTHERM_00444610 [Tetrahymena thermophila SB210]	366	513	0.76	4E-97	24.02	2418
XP_051380839.1	Cokeromyces recurvatus	['Eukaryota', 'Fungi', 'Fungi incertae sedis', 'Mucoromycota', 'Mucoromycotina', 'Mucoromycetes', 'Mucorales', 'Mucorineae', 'Mucoraceae', 'Cokeromyces']	uncharacterized protein BX663DRAFT_516734 [Cokeromyces recurvatus]	365	495	0.83	4E-97	24.18	2313
WP_147866024.1	Stieleria maiorica	['Bacteria', 'Pseudomonadati', 'Planctomycetota', 'Planctomycetia', 'Pirellulales', 'Pirellulaceae', 'Stieleria']	hypothetical protein [Stieleria maiorica]	365	718	0.77	4E-97	25.42	2123
MDQ3625074.1	Verrucomicrobiota bacterium	['Bacteria', 'Pseudomonadati', 'Verrucomicrobiota']	hypothetical protein [Verrucomicrobiota bacterium]	346	346	0.35	5E-97	29.29	808
KAK3819929.1	Benniella sp.	['Eukaryota', 'Fungi', 'Fungi incertae sedis', 'Mucoromycota', 'Mortierellomycotina', 'Mortierellomycetes', 'Mortierellales', 'Mortierellaceae', 'Benniella']	MAG: hypothetical protein J3Q66DRAFT_386940 [Benniella sp.]	365	621	0.76	6E-97	25.32	2489
MCE2798779.1	Planctomycetaceae bacterium	['Bacteria', 'Pseudomonadati', 'Planctomycetota', 'Planctomycetia', 'Planctomycetales', 'Planctomycetaceae']	hypothetical protein [Planctomycetaceae bacterium]	365	733	0.89	6E-97	23.44	2205
MFY7891795.1	Pirellula sp.	['Bacteria', 'Pseudomonadati', 'Planctomycetota', 'Planctomycetia', 'Pirellulales', 'Pirellulaceae', 'Pirellula']	hypothetical protein [Pirellula sp.]	365	733	0.89	7E-97	23.44	2205
ORZ18099.1	Absidia repens	['Eukaryota', 'Fungi', 'Fungi incertae sedis', 'Mucoromycota', 'Mucoromycotina', 'Mucoromycetes', 'Mucorales', 'Cunninghamellaceae', 'Absidia']	hypothetical protein BCR42DRAFT_413153 [Absidia repens]	365	471	0.82	8E-97	23.26	2406
MDH3585245.1	Phycisphaerae bacterium	['Bacteria', 'Pseudomonadati', 'Planctomycetota', 'Phycisphaerae']	hypothetical protein [Phycisphaerae bacterium]	344	344	0.3	8E-97	31.93	743
KAF9927501.1	Linnemannia zychae	['Eukaryota', 'Fungi', 'Fungi incertae sedis', 'Mucoromycota', 'Mortierellomycotina', 'Mortierellomycetes', 'Mortierellales', 'Mortierellaceae', 'Linnemannia']	hypothetical protein FBU30_003218 [Linnemannia zychae]	365	655	0.75	9E-97	27.25	2774
MFM8408164.1	Pirellulaceae bacterium	['Bacteria', 'Pseudomonadati', 'Planctomycetota', 'Planctomycetia', 'Pirellulales', 'Pirellulaceae']	hypothetical protein [Pirellulaceae bacterium]	358	358	0.6	1E-96	23.9	1426
KAG9326296.1	Mortierella alpina	['Eukaryota', 'Fungi', 'Fungi incertae sedis', 'Mucoromycota', 'Mortierellomycotina', 'Mortierellomycetes', 'Mortierellales', 'Mortierellaceae', 'Mortierella']	hypothetical protein KVV02_004033 [Mortierella alpina]	364	468	0.58	1E-96	27.11	2358
MDC1206947.1	Akkermansiaceae bacterium	['Bacteria', 'Pseudomonadati', 'Verrucomicrobiota', 'Verrucomicrobiia', 'Verrucomicrobiales', 'Akkermansiaceae']	hypothetical protein [Akkermansiaceae bacterium]	350	350	0.44	1E-96	27.72	1005
KAG9325360.1	Mortierella alpina	['Eukaryota', 'Fungi', 'Fungi incertae sedis', 'Mucoromycota', 'Mortierellomycotina', 'Mortierellomycetes', 'Mortierellales', 'Mortierellaceae', 'Mortierella']	hypothetical protein KVV02_004135 [Mortierella alpina]	364	462	0.55	1E-96	27.01	2380
MFN6138707.1	Planctomycetota bacterium	['Bacteria', 'Pseudomonadati', 'Planctomycetota']	hypothetical protein [Planctomycetota bacterium]	360	360	0.68	2E-96	22.05	1620
WP_145344827.1	Rosistilla ulvae	['Bacteria', 'Pseudomonadati', 'Planctomycetota', 'Planctomycetia', 'Pirellulales', 'Pirellulaceae', 'Rosistilla']	hypothetical protein [Rosistilla ulvae]	363	765	0.85	2E-96	23.46	2113
MBA3462217.1	Deltaproteobacteria bacterium	['Bacteria', 'Pseudomonadati', 'Myxococcota', 'Myxococcia']	hypothetical protein [Deltaproteobacteria bacterium]	357	533	0.61	2E-96	25.54	1367
MEY4946940.1	Planctomycetota bacterium	['Bacteria', 'Pseudomonadati', 'Planctomycetota']	hypothetical protein [Planctomycetota bacterium]	346	412	0.36	3E-96	32.58	863
MDA7617557.1	Akkermansiaceae bacterium	['Bacteria', 'Pseudomonadati', 'Verrucomicrobiota', 'Verrucomicrobiia', 'Verrucomicrobiales', 'Akkermansiaceae']	hypothetical protein [Akkermansiaceae bacterium]	348	348	0.44	3E-96	26.48	967
MBI1849485.1	Planctomycetota bacterium	['Bacteria', 'Pseudomonadati', 'Planctomycetota']	hypothetical protein [Planctomycetota bacterium]	349	569	0.44	3E-96	28.52	992
MFN9509296.1	Planctomycetota bacterium	['Bacteria', 'Pseudomonadati', 'Planctomycetota']	hypothetical protein [Planctomycetota bacterium]	362	730	0.89	4E-96	23.23	2205
MCP4848594.1	Verrucomicrobiaceae bacterium	['Bacteria', 'Pseudomonadati', 'Verrucomicrobiota', 'Verrucomicrobiia', 'Verrucomicrobiales', 'Verrucomicrobiaceae']	hypothetical protein [Verrucomicrobiaceae bacterium]	348	348	0.43	4E-96	27.17	969
HSK04839.1	Kofleriaceae bacterium	['Bacteria', 'Pseudomonadati', 'Myxococcota', 'Polyangia', 'Haliangiales', 'Kofleriaceae']	hypothetical protein [Kofleriaceae bacterium]	361	574	0.66	4E-96	25.09	1916
HEX5058019.1	Kofleriaceae bacterium	['Bacteria', 'Pseudomonadati', 'Myxococcota', 'Polyangia', 'Haliangiales', 'Kofleriaceae']	hypothetical protein [Kofleriaceae bacterium]	362	782	0.79	4E-96	25.14	2039
KAF9209855.1	Haplosporangium sp. Z 27	['Eukaryota', 'Fungi', 'Fungi incertae sedis', 'Mucoromycota', 'Mortierellomycotina', 'Mortierellomycetes', 'Mortierellales', 'Mortierellaceae', 'Haplosporangium']	hypothetical protein BGZ49_000036 [Haplosporangium sp. Z 27]	362	461	0.58	4E-96	26.9	2708
MFN4905775.1	Planctomycetota bacterium	['Bacteria', 'Pseudomonadati', 'Planctomycetota']	hypothetical protein [Planctomycetota bacterium]	362	730	0.89	5E-96	23.23	2205
MFN5392686.1	Planctomycetota bacterium	['Bacteria', 'Pseudomonadati', 'Planctomycetota']	hypothetical protein [Planctomycetota bacterium]	362	730	0.89	5E-96	23.22	2205
KAF9328463.1	Podila minutissima	['Eukaryota', 'Fungi', 'Fungi incertae sedis', 'Mucoromycota', 'Mortierellomycotina', 'Mortierellomycetes', 'Mortierellales', 'Mortierellaceae', 'Podila']	hypothetical protein BG006_008356 [Podila minutissima]	362	539	0.63	5E-96	26.27	2453
MEM6926391.1	Myxococcota bacterium	['Bacteria', 'Pseudomonadati', 'Myxococcota']	hypothetical protein [Myxococcota bacterium]	360	563	0.67	6E-96	25.64	1785
MCC5851140.1	Verrucomicrobiota bacterium	['Bacteria', 'Pseudomonadati', 'Verrucomicrobiota']	hypothetical protein [Verrucomicrobiota bacterium]	360	712	0.72	6E-96	25.57	1770
MDA1231521.1	Planctomycetota bacterium	['Bacteria', 'Pseudomonadati', 'Planctomycetota']	hypothetical protein [Planctomycetota bacterium]	343	343	0.35	7E-96	27.88	804
MEM9411058.1	Planctomycetota bacterium	['Bacteria', 'Pseudomonadati', 'Planctomycetota']	hypothetical protein [Planctomycetota bacterium]	356	592	0.54	8E-96	30.31	1409
WP_145353702.1	Roseimaritima multifibrata	['Bacteria', 'Pseudomonadati', 'Planctomycetota', 'Planctomycetia', 'Pirellulales', 'Pirellulaceae', 'Roseimaritima']	transcription antitermination protein NusB [Roseimaritima multifibrata]	361	737	0.86	9E-96	22.54	2123
MDB4310123.1	Akkermansiaceae bacterium	['Bacteria', 'Pseudomonadati', 'Verrucomicrobiota', 'Verrucomicrobiia', 'Verrucomicrobiales', 'Akkermansiaceae']	hypothetical protein [Akkermansiaceae bacterium]	347	347	0.44	1E-95	27.7	999
WP_148080467.1	Roseimaritima ulvae	['Bacteria', 'Pseudomonadati', 'Planctomycetota', 'Planctomycetia', 'Pirellulales', 'Pirellulaceae', 'Roseimaritima']	hypothetical protein [Roseimaritima ulvae]	360	736	0.87	2E-95	24.01	2073
QEG42433.1	Roseimaritima ulvae	['Bacteria', 'Pseudomonadati', 'Planctomycetota', 'Planctomycetia', 'Pirellulales', 'Pirellulaceae', 'Roseimaritima']	hypothetical protein UC8_44720 [Roseimaritima ulvae]	359	736	0.87	2E-95	24.01	2098
MDA0374003.1	Planctomycetota bacterium	['Bacteria', 'Pseudomonadati', 'Planctomycetota']	hypothetical protein [Planctomycetota bacterium]	347	347	0.45	2E-95	25.58	1025
KFH72498.1	Podila verticillata NRRL 6337	['Eukaryota', 'Fungi', 'Fungi incertae sedis', 'Mucoromycota', 'Mortierellomycotina', 'Mortierellomycetes', 'Mortierellales', 'Mortierellaceae', 'Podila']	hypothetical protein MVEG_02788 [Podila verticillata NRRL 6337]	360	624	0.76	3E-95	27.03	2571
HPH67413.1	Kofleriaceae bacterium	['Bacteria', 'Pseudomonadati', 'Myxococcota', 'Polyangia', 'Haliangiales', 'Kofleriaceae']	hypothetical protein [Kofleriaceae bacterium]	355	355	0.64	3E-95	22.62	1492
MBU6385531.1	Planctomycetota bacterium	['Bacteria', 'Pseudomonadati', 'Planctomycetota']	hypothetical protein [Planctomycetota bacterium]	359	718	0.88	3E-95	24.34	2229
MDA0935253.1	Planctomycetota bacterium	['Bacteria', 'Pseudomonadati', 'Planctomycetota']	hypothetical protein [Planctomycetota bacterium]	347	347	0.45	4E-95	25.58	1048
MBT4845691.1	Planctomycetaceae bacterium	['Bacteria', 'Pseudomonadati', 'Planctomycetota', 'Planctomycetia', 'Planctomycetales', 'Planctomycetaceae']	hypothetical protein [Planctomycetaceae bacterium]	345	345	0.44	5E-95	28.48	972
MBT7741555.1	Opitutia bacterium	['Bacteria', 'Pseudomonadati', 'Verrucomicrobiota', 'Opitutia']	hypothetical protein [Opitutia bacterium]	340	340	0.36	5E-95	29.16	811
HEX7840349.1	Kofleriaceae bacterium	['Bacteria', 'Pseudomonadati', 'Myxococcota', 'Polyangia', 'Haliangiales', 'Kofleriaceae']	hypothetical protein [Kofleriaceae bacterium]	348	524	0.49	6E-95	27.67	1128
KAF9547416.1	Mortierella hygrophila	['Eukaryota', 'Fungi', 'Fungi incertae sedis', 'Mucoromycota', 'Mortierellomycotina', 'Mortierellomycetes', 'Mortierellales', 'Mortierellaceae', 'Mortierella']	hypothetical protein EC957_008425 [Mortierella hygrophila]	358	619	0.76	7E-95	25.42	2647
CAD8199885.1	Paramecium octaurelia	['Eukaryota', 'Sar', 'Alveolata', 'Ciliophora', 'Intramacronucleata', 'Oligohymenophorea', 'Peniculida', 'Parameciidae', 'Paramecium']	unnamed protein product [Paramecium octaurelia]	358	508	0.91	9E-95	23.55	2695
MEZ4403341.1	Kofleriaceae bacterium	['Bacteria', 'Pseudomonadati', 'Myxococcota', 'Polyangia', 'Haliangiales', 'Kofleriaceae']	hypothetical protein [Kofleriaceae bacterium]	357	655	0.74	9E-95	23.72	2055
MDE2714644.1	Verrucomicrobiota bacterium	['Bacteria', 'Pseudomonadati', 'Verrucomicrobiota']	hypothetical protein [Verrucomicrobiota bacterium]	340	340	0.37	1E-94	28.9	843
WP_345684324.1	Novipirellula caenicola	['Bacteria', 'Pseudomonadati', 'Planctomycetota', 'Planctomycetia', 'Pirellulales', 'Pirellulaceae', 'Novipirellula']	carboxypeptidase-like regulatory domain-containing protein [Novipirellula caenicola]	357	702	0.87	1E-94	22.71	2091
WP_164101567.1	Candidatus Laterigemmans baculatus	['Bacteria', 'Pseudomonadati', 'Planctomycetota', 'Planctomycetia', 'Pirellulales', 'Pirellulaceae', 'Candidatus Laterigemmans']	hypothetical protein [Candidatus Laterigemmans baculatus]	357	748	0.87	1E-94	23.33	2166
MDA7661525.1	bacterium	['Bacteria']	hypothetical protein [bacterium]	343	343	0.42	1E-94	26.13	937
GAA5507467.1	Novipirellula caenicola	['Bacteria', 'Pseudomonadati', 'Planctomycetota', 'Planctomycetia', 'Pirellulales', 'Pirellulaceae', 'Novipirellula']	hypothetical protein Rcae01_02923 [Novipirellula caenicola]	357	701	0.87	1E-94	22.71	2141
MFM8188584.1	Pirellula sp.	['Bacteria', 'Pseudomonadati', 'Planctomycetota', 'Planctomycetia', 'Pirellulales', 'Pirellulaceae', 'Pirellula']	hypothetical protein [Pirellula sp.]	357	716	0.88	1E-94	24.27	2229
MBT3291618.1	Victivallales bacterium	['Bacteria', 'Pseudomonadati', 'Lentisphaerota', 'Lentisphaeria', 'Victivallales']	hypothetical protein [Victivallales bacterium]	338	338	0.32	2E-94	29.66	766
KAF9306286.1	Mortierella antarctica	['Eukaryota', 'Fungi', 'Fungi incertae sedis', 'Mucoromycota', 'Mortierellomycotina', 'Mortierellomycetes', 'Mortierellales', 'Mortierellaceae', 'Mortierella']	hypothetical protein BGZ74_006792 [Mortierella antarctica]	357	530	0.65	2E-94	26.15	2464
MBP6837478.1	Kofleriaceae bacterium	['Bacteria', 'Pseudomonadati', 'Myxococcota', 'Polyangia', 'Haliangiales', 'Kofleriaceae']	hypothetical protein [Kofleriaceae bacterium]	356	507	0.59	2E-94	23.37	2080
WP_230265691.1	Pirellulaceae	['Bacteria', 'Pseudomonadati', 'Planctomycetota', 'Planctomycetia', 'Pirellulales']	MULTISPECIES: hypothetical protein [Pirellulaceae]	356	697	0.86	2E-94	24.46	2080
MBT3201222.1	Phycisphaerales bacterium	['Bacteria', 'Pseudomonadati', 'Planctomycetota', 'Phycisphaerae', 'Phycisphaerales']	hypothetical protein [Phycisphaerales bacterium]	343	550	0.41	2E-94	30.55	967
WP_182866042.1	Rhodopirellula sp. JC639	['Bacteria', 'Pseudomonadati', 'Planctomycetota', 'Planctomycetia', 'Pirellulales', 'Pirellulaceae', 'Rhodopirellula']	hypothetical protein [Rhodopirellula sp. JC639]	357	704	0.76	2E-94	25.37	2129
KAF9321791.1	Podila horticola	['Eukaryota', 'Fungi', 'Fungi incertae sedis', 'Mucoromycota', 'Mortierellomycotina', 'Mortierellomycetes', 'Mortierellales', 'Mortierellaceae', 'Podila']	hypothetical protein BG003_011515 [Podila horticola]	357	452	0.57	2E-94	26.81	2335
KAK3806154.1	Linnemannia elongata	['Eukaryota', 'Fungi', 'Fungi incertae sedis', 'Mucoromycota', 'Mortierellomycotina', 'Mortierellomycetes', 'Mortierellales', 'Mortierellaceae', 'Linnemannia']	MAG: hypothetical protein JOS17DRAFT_767924 [Linnemannia elongata]	357	620	0.76	3E-94	25.88	2725
KPJ52540.1	Planctomycetes bacterium DG_58	['Bacteria', 'Pseudomonadati', 'Planctomycetota']	MAG: hypothetical protein AMS16_06255, partial [Planctomycetes bacterium DG_58]	335	335	0.32	4E-94	29.82	727
XP_001022063.2	Tetrahymena thermophila SB210	['Eukaryota', 'Sar', 'Alveolata', 'Ciliophora', 'Intramacronucleata', 'Oligohymenophorea', 'Hymenostomatida', 'Tetrahymenina', 'Tetrahymenidae', 'Tetrahymena']	hypothetical protein TTHERM_00565630 [Tetrahymena thermophila SB210]	355	512	0.8	5E-94	24.75	2216
MCH2570972.1	Planctomycetota bacterium	['Bacteria', 'Pseudomonadati', 'Planctomycetota']	hypothetical protein [Planctomycetota bacterium]	342	342	0.42	5E-94	26.1	960
KAG0005636.1	Entomortierella chlamydospora	['Eukaryota', 'Fungi', 'Fungi incertae sedis', 'Mucoromycota', 'Mortierellomycotina', 'Mortierellomycetes', 'Mortierellales', 'Mortierellaceae', 'Entomortierella']	hypothetical protein BGZ79_003246 [Entomortierella chlamydospora]	355	446	0.62	6E-94	26.51	2336
KAF9361888.1	Mortierella sp. AD094	['Eukaryota', 'Fungi', 'Fungi incertae sedis', 'Mucoromycota', 'Mortierellomycotina', 'Mortierellomycetes', 'Mortierellales', 'Mortierellaceae', 'Mortierella']	hypothetical protein BGX26_010291 [Mortierella sp. AD094]	355	450	0.58	6E-94	27.59	2444
MBP6628547.1	Kofleriaceae bacterium	['Bacteria', 'Pseudomonadati', 'Myxococcota', 'Polyangia', 'Haliangiales', 'Kofleriaceae']	hypothetical protein [Kofleriaceae bacterium]	355	505	0.59	7E-94	23.45	2080
MDG2213137.1	Verrucomicrobiota bacterium	['Bacteria', 'Pseudomonadati', 'Verrucomicrobiota']	hypothetical protein [Verrucomicrobiota bacterium]	337	337	0.36	7E-94	28.65	817
KAF9340642.1	Linnemannia elongata	['Eukaryota', 'Fungi', 'Fungi incertae sedis', 'Mucoromycota', 'Mortierellomycotina', 'Mortierellomycetes', 'Mortierellales', 'Mortierellaceae', 'Linnemannia']	hypothetical protein BGZ91_000982 [Linnemannia elongata]	355	620	0.77	8E-94	25.43	2495
MEM9586093.1	Planctomycetota bacterium	['Bacteria', 'Pseudomonadati', 'Planctomycetota']	hypothetical protein [Planctomycetota bacterium]	354	701	0.87	1E-93	24.25	2084
KAF9360464.1	Mortierella sp. NVP85	['Eukaryota', 'Fungi', 'Fungi incertae sedis', 'Mucoromycota', 'Mortierellomycotina', 'Mortierellomycetes', 'Mortierellales', 'Mortierellaceae', 'Mortierella']	hypothetical protein BGX34_007752 [Mortierella sp. NVP85]	354	602	0.76	1E-93	25.02	2443
KAG0017357.1	Podila clonocystis	['Eukaryota', 'Fungi', 'Fungi incertae sedis', 'Mucoromycota', 'Mortierellomycotina', 'Mortierellomycetes', 'Mortierellales', 'Mortierellaceae', 'Podila']	hypothetical protein BGZ81_010780 [Podila clonocystis]	354	529	0.63	1E-93	26.01	2475
RMF40748.1	Planctomycetota bacterium	['Bacteria', 'Pseudomonadati', 'Planctomycetota']	MAG: hypothetical protein D6753_11040, partial [Planctomycetota bacterium]	346	346	0.54	1E-93	23.54	1222
WP_094412240.1	Rhodopirellula sp. MGV	['Bacteria', 'Pseudomonadati', 'Planctomycetota', 'Planctomycetia', 'Pirellulales', 'Pirellulaceae', 'Rhodopirellula']	hypothetical protein [Rhodopirellula sp. MGV]	353	716	0.86	2E-93	24.33	2115
TMQ03009.1	Deltaproteobacteria bacterium	['Bacteria', 'Pseudomonadati', 'Myxococcota', 'Myxococcia']	MAG: hypothetical protein E6J91_48795 [Deltaproteobacteria bacterium]	353	519	0.64	2E-93	24.19	2018
MFN5917015.1	Planctomycetota bacterium	['Bacteria', 'Pseudomonadati', 'Planctomycetota']	hypothetical protein [Planctomycetota bacterium]	349	349	0.58	2E-93	23.14	1451
KAJ3039712.1	Rhizophlyctis rosea	['Eukaryota', 'Fungi', 'Fungi incertae sedis', 'Chytridiomycota', 'Chytridiomycota incertae sedis', 'Chytridiomycetes', 'Rhizophlyctidales', 'Rhizophlyctidaceae', 'Rhizophlyctis']	hypothetical protein HDV00_011944 [Rhizophlyctis rosea]	353	611	0.85	2E-93	24.76	2354
MFO0759250.1	Byssovorax sp.	['Bacteria', 'Pseudomonadati', 'Myxococcota', 'Polyangia', 'Polyangiales', 'Polyangiaceae', 'Byssovorax']	hypothetical protein [Byssovorax sp.]	347	347	0.4	2E-93	26.26	1298
MBP9205542.1	Kofleriaceae bacterium	['Bacteria', 'Pseudomonadati', 'Myxococcota', 'Polyangia', 'Haliangiales', 'Kofleriaceae']	hypothetical protein [Kofleriaceae bacterium]	353	673	0.76	2E-93	23.86	2080
MFT7633421.1	Mariniblastus sp.	['Bacteria', 'Pseudomonadati', 'Planctomycetota', 'Planctomycetia', 'Pirellulales', 'Pirellulaceae', 'Mariniblastus']	hypothetical protein [Mariniblastus sp.]	351	800	0.66	2E-93	28.56	1689
OQX27089.1	Desulfobacteraceae bacterium IS3	['Bacteria', 'Pseudomonadati', 'Thermodesulfobacteriota', 'Desulfobacteria', 'Desulfobacterales', 'Desulfobacteraceae']	MAG: hypothetical protein BWK80_07135 [Desulfobacteraceae bacterium IS3]	338	526	0.4	3E-93	31.85	896
MFM7517977.1	Pirellula sp.	['Bacteria', 'Pseudomonadati', 'Planctomycetota', 'Planctomycetia', 'Pirellulales', 'Pirellulaceae', 'Pirellula']	hypothetical protein [Pirellula sp.]	348	348	0.58	3E-93	23.1	1392
MFM7977534.1	Pirellula sp.	['Bacteria', 'Pseudomonadati', 'Planctomycetota', 'Planctomycetia', 'Pirellulales', 'Pirellulaceae', 'Pirellula']	hypothetical protein [Pirellula sp.]	347	347	0.58	3E-93	23.16	1345
MDP6036486.1	Verrucomicrobiota bacterium	['Bacteria', 'Pseudomonadati', 'Verrucomicrobiota']	hypothetical protein [Verrucomicrobiota bacterium]	337	337	0.37	3E-93	28.72	891
MFG0261267.1	Novipirellula sp. JB048	['Bacteria', 'Pseudomonadati', 'Planctomycetota', 'Planctomycetia', 'Pirellulales', 'Pirellulaceae', 'Novipirellula']	hypothetical protein [Novipirellula sp. JB048]	348	348	0.47	4E-93	24.63	1420
KAF9283644.1	Mortierella alpina	['Eukaryota', 'Fungi', 'Fungi incertae sedis', 'Mucoromycota', 'Mortierellomycotina', 'Mortierellomycetes', 'Mortierellales', 'Mortierellaceae', 'Mortierella']	hypothetical protein BGZ68_005228 [Mortierella alpina]	352	458	0.56	4E-93	26.76	2311
KAG0092331.1	Podila epicladia	['Eukaryota', 'Fungi', 'Fungi incertae sedis', 'Mucoromycota', 'Mortierellomycotina', 'Mortierellomycetes', 'Mortierellales', 'Mortierellaceae', 'Podila']	hypothetical protein BGZ93_008367 [Podila epicladia]	353	524	0.65	4E-93	26.23	2468
KAI8362156.1	Mortierella sp. GBAus27b	['Eukaryota', 'Fungi', 'Fungi incertae sedis', 'Mucoromycota', 'Mortierellomycotina', 'Mortierellomycetes', 'Mortierellales', 'Mortierellaceae', 'Mortierella']	hypothetical protein B0O80DRAFT_483014 [Mortierella sp. GBAus27b]	353	623	0.76	5E-93	25.86	2651
MEO8498887.1	Planctomycetota bacterium	['Bacteria', 'Pseudomonadati', 'Planctomycetota']	hypothetical protein [Planctomycetota bacterium]	327	327	0.24	5E-93	33.98	558
GLE04547.1	Pythium insidiosum	['Eukaryota', 'Sar', 'Stramenopiles', 'Oomycota', 'Pythiales', 'Pythiaceae', 'Pythium']	hypothetical protein PINS_up013502 [Pythium insidiosum]	352	352	0.71	6E-93	22.06	2285
MFN5230285.1	Planctomycetota bacterium	['Bacteria', 'Pseudomonadati', 'Planctomycetota']	hypothetical protein [Planctomycetota bacterium]	348	348	0.58	6E-93	23.14	1451
KAG0029864.1	Podila clonocystis	['Eukaryota', 'Fungi', 'Fungi incertae sedis', 'Mucoromycota', 'Mortierellomycotina', 'Mortierellomycetes', 'Mortierellales', 'Mortierellaceae', 'Podila']	hypothetical protein BGZ82_007705 [Podila clonocystis]	352	529	0.65	6E-93	26.52	2484
HVJ93240.1	Labilithrix sp.	['Bacteria', 'Pseudomonadati', 'Myxococcota', 'Polyangia', 'Polyangiales', 'Labilitrichaceae', 'Labilithrix']	hypothetical protein [Labilithrix sp.]	338	511	0.41	7E-93	29.16	968
MFZ4468155.1	Pirellula sp.	['Bacteria', 'Pseudomonadati', 'Planctomycetota', 'Planctomycetia', 'Pirellulales', 'Pirellulaceae', 'Pirellula']	hypothetical protein [Pirellula sp.]	351	702	0.9	8E-93	23.97	2218
MFK7817913.1	Planctomycetaceae bacterium	['Bacteria', 'Pseudomonadati', 'Planctomycetota', 'Planctomycetia', 'Planctomycetales', 'Planctomycetaceae']	hypothetical protein [Planctomycetaceae bacterium]	337	337	0.35	8E-93	26.71	919
GAB4283749.1	Candidatus Rifleibacteriota bacterium	['Bacteria', 'Candidatus Rifleibacteriota']	MAG: hypothetical protein Kow0029_30070 [Candidatus Rifleibacteriota bacterium]	337	337	0.36	1E-92	28.65	932
HRF02185.1	Pirellulaceae bacterium	['Bacteria', 'Pseudomonadati', 'Planctomycetota', 'Planctomycetia', 'Pirellulales', 'Pirellulaceae']	hypothetical protein [Pirellulaceae bacterium]	334	334	0.35	1E-92	27.43	815
MFN6400693.1	Planctomycetota bacterium	['Bacteria', 'Pseudomonadati', 'Planctomycetota']	hypothetical protein [Planctomycetota bacterium]	351	709	0.89	1E-92	24.32	2229
MGC4004300.1	Pirellulales bacterium	['Bacteria', 'Pseudomonadati', 'Planctomycetota', 'Planctomycetia', 'Pirellulales']	hypothetical protein [Pirellulales bacterium]	338	338	0.41	1E-92	25.98	967
TMQ24747.1	Deltaproteobacteria bacterium	['Bacteria', 'Pseudomonadati', 'Myxococcota', 'Myxococcia']	MAG: hypothetical protein E6J90_07305 [Deltaproteobacteria bacterium]	350	732	0.8	2E-92	24.11	2048
MDA7617624.1	Akkermansiaceae bacterium	['Bacteria', 'Pseudomonadati', 'Verrucomicrobiota', 'Verrucomicrobiia', 'Verrucomicrobiales', 'Akkermansiaceae']	hypothetical protein [Akkermansiaceae bacterium]	339	539	0.45	2E-92	30.28	1048
MCB9697579.1	Alphaproteobacteria bacterium	['Bacteria', 'Pseudomonadati', 'Pseudomonadota', 'Alphaproteobacteria']	hypothetical protein [Alphaproteobacteria bacterium]	350	677	0.78	2E-92	22.96	2039
MFN7894481.1	Pirellula sp.	['Bacteria', 'Pseudomonadati', 'Planctomycetota', 'Planctomycetia', 'Pirellulales', 'Pirellulaceae', 'Pirellula']	hypothetical protein [Pirellula sp.]	346	346	0.58	2E-92	24.25	1465
MEM7391886.1	Verrucomicrobiota bacterium	['Bacteria', 'Pseudomonadati', 'Verrucomicrobiota']	hypothetical protein [Verrucomicrobiota bacterium]	336	531	0.39	2E-92	31.38	922
MFM8260794.1	Pirellula sp.	['Bacteria', 'Pseudomonadati', 'Planctomycetota', 'Planctomycetia', 'Pirellulales', 'Pirellulaceae', 'Pirellula']	hypothetical protein [Pirellula sp.]	345	345	0.58	2E-92	23.06	1420
MFN7738107.1	Pirellula sp.	['Bacteria', 'Pseudomonadati', 'Planctomycetota', 'Planctomycetia', 'Pirellulales', 'Pirellulaceae', 'Pirellula']	hypothetical protein [Pirellula sp.]	350	687	0.87	2E-92	24.8	2209
MBX3154359.1	Deltaproteobacteria bacterium	['Bacteria', 'Pseudomonadati', 'Myxococcota', 'Myxococcia']	hypothetical protein [Deltaproteobacteria bacterium]	349	745	0.78	3E-92	24.87	2068
MBP8806404.1	Kofleriaceae bacterium	['Bacteria', 'Pseudomonadati', 'Myxococcota', 'Polyangia', 'Haliangiales', 'Kofleriaceae']	hypothetical protein [Kofleriaceae bacterium]	349	662	0.84	3E-92	22.03	2046
MBQ1568834.1	Kiritimatiellia bacterium	['Bacteria', 'Pseudomonadati', 'Kiritimatiellota', 'Kiritimatiellia']	hypothetical protein [Kiritimatiellia bacterium]	346	443	0.66	3E-92	24.06	1484
MEM7783317.1	Planctomycetota bacterium	['Bacteria', 'Pseudomonadati', 'Planctomycetota']	hypothetical protein [Planctomycetota bacterium]	338	514	0.41	3E-92	29.22	1024
KAF9377046.1	Podila verticillata	['Eukaryota', 'Fungi', 'Fungi incertae sedis', 'Mucoromycota', 'Mortierellomycotina', 'Mortierellomycetes', 'Mortierellales', 'Mortierellaceae', 'Podila']	hypothetical protein CPC16_012017 [Podila verticillata]	349	529	0.65	4E-92	26.21	2389
MCY3000201.1	Planctomycetota bacterium	['Bacteria', 'Pseudomonadati', 'Planctomycetota']	hypothetical protein [Planctomycetota bacterium]	334	334	0.39	4E-92	26.23	882
GIW98250.1	Pirellulaceae bacterium	['Bacteria', 'Pseudomonadati', 'Planctomycetota', 'Planctomycetia', 'Pirellulales', 'Pirellulaceae']	MAG: hypothetical protein KatS3mg111_1583 [Pirellulaceae bacterium]	344	344	0.58	6E-92	23.42	1436
MFN7797264.1	Planctomycetota bacterium	['Bacteria', 'Pseudomonadati', 'Planctomycetota']	hypothetical protein [Planctomycetota bacterium]	348	530	0.7	6E-92	23.14	2204
GLE08668.1	Pythium insidiosum	['Eukaryota', 'Sar', 'Stramenopiles', 'Oomycota', 'Pythiales', 'Pythiaceae', 'Pythium']	hypothetical protein PINS_up019983 [Pythium insidiosum]	349	452	0.82	6E-92	21.93	2497
HKI18360.1	Isosphaeraceae bacterium	['Bacteria', 'Pseudomonadati', 'Planctomycetota', 'Planctomycetia', 'Isosphaerales', 'Isosphaeraceae']	hypothetical protein [Isosphaeraceae bacterium]	330	330	0.32	7E-92	28.54	769
MEO1614477.1	Planctomycetota bacterium	['Bacteria', 'Pseudomonadati', 'Planctomycetota']	hypothetical protein [Planctomycetota bacterium]	348	694	0.86	9E-92	24.21	2081
HEY0478877.1	Kofleriaceae bacterium	['Bacteria', 'Pseudomonadati', 'Myxococcota', 'Polyangia', 'Haliangiales', 'Kofleriaceae']	hypothetical protein [Kofleriaceae bacterium]	348	742	0.79	9E-92	23.39	2053
MCE2813075.1	Planctomycetaceae bacterium	['Bacteria', 'Pseudomonadati', 'Planctomycetota', 'Planctomycetia', 'Planctomycetales', 'Planctomycetaceae']	hypothetical protein [Planctomycetaceae bacterium]	348	529	0.7	9E-92	23.14	2221
MBT6848870.1	Planctomycetaceae bacterium	['Bacteria', 'Pseudomonadati', 'Planctomycetota', 'Planctomycetia', 'Planctomycetales', 'Planctomycetaceae']	hypothetical protein [Planctomycetaceae bacterium]	328	328	0.31	1E-91	31.74	699
NRB72964.1	Verrucomicrobiales bacterium	['Bacteria', 'Pseudomonadati', 'Verrucomicrobiota', 'Verrucomicrobiia', 'Verrucomicrobiales']	hypothetical protein [Verrucomicrobiales bacterium]	337	337	0.46	1E-91	26.35	1050
MCU0655481.1	Polyangiaceae bacterium	['Bacteria', 'Pseudomonadati', 'Myxococcota', 'Polyangia', 'Polyangiales', 'Polyangiaceae']	hypothetical protein [Polyangiaceae bacterium]	347	733	0.79	1E-91	23.4	2003
KAG0292272.1	Dissophora globulifera	['Eukaryota', 'Fungi', 'Fungi incertae sedis', 'Mucoromycota', 'Mortierellomycotina', 'Mortierellomycetes', 'Mortierellales', 'Mortierellaceae', 'Dissophora']	hypothetical protein BGZ98_002651, partial [Dissophora globulifera]	342	342	0.42	2E-91	27.51	1399
KAF9335010.1	Podila minutissima	['Eukaryota', 'Fungi', 'Fungi incertae sedis', 'Mucoromycota', 'Mortierellomycotina', 'Mortierellomycetes', 'Mortierellales', 'Mortierellaceae', 'Podila']	hypothetical protein BG006_001097 [Podila minutissima]	347	444	0.51	2E-91	28.42	2321
KAF9421774.1	Podila epigama	['Eukaryota', 'Fungi', 'Fungi incertae sedis', 'Mucoromycota', 'Mortierellomycotina', 'Mortierellomycetes', 'Mortierellales', 'Mortierellaceae', 'Podila']	hypothetical protein BGZ94_008761 [Podila epigama]	347	590	0.71	2E-91	25.86	2434
MDA7872021.1	Akkermansiaceae bacterium	['Bacteria', 'Pseudomonadati', 'Verrucomicrobiota', 'Verrucomicrobiia', 'Verrucomicrobiales', 'Akkermansiaceae']	hypothetical protein [Akkermansiaceae bacterium]	332	332	0.4	2E-91	26.63	897
KAK2954802.1	Blattamonas nauphoetae	['Eukaryota', 'Metamonada', 'Preaxostyla', 'Oxymonadida', 'Blattamonas']	putative Actin-binding protein [Blattamonas nauphoetae]	347	644	0.9	2E-91	24.14	2374
MBK9036633.1	Myxococcales bacterium	['Bacteria', 'Pseudomonadati', 'Myxococcota', 'Myxococcia', 'Myxococcales']	hypothetical protein [Myxococcales bacterium]	346	706	0.81	2E-91	23.85	2053
NRB28309.1	Roseibacillus sp.	['Bacteria', 'Pseudomonadati', 'Verrucomicrobiota', 'Verrucomicrobiia', 'Verrucomicrobiales', 'Verrucomicrobiaceae', 'Roseibacillus']	hypothetical protein [Roseibacillus sp.]	330	330	0.37	4E-91	29.27	854
MGA0059985.1	Planctomycetota bacterium	['Bacteria', 'Pseudomonadati', 'Planctomycetota']	hypothetical protein [Planctomycetota bacterium]	337	337	0.51	4E-91	24.61	1157
CAD8169655.1	Paramecium pentaurelia	['Eukaryota', 'Sar', 'Alveolata', 'Ciliophora', 'Intramacronucleata', 'Oligohymenophorea', 'Peniculida', 'Parameciidae', 'Paramecium']	unnamed protein product [Paramecium pentaurelia]	345	496	0.82	5E-91	24.62	2242
KAG0049783.1	Gryganskiella cystojenkinii	['Eukaryota', 'Fungi', 'Fungi incertae sedis', 'Mucoromycota', 'Mortierellomycotina', 'Mortierellomycetes', 'Mortierellales', 'Mortierellaceae', 'Gryganskiella']	hypothetical protein BGZ83_005402 [Gryganskiella cystojenkinii]	346	617	0.79	5E-91	25.52	3193
WP_145421790.1	Stieleria marina	['Bacteria', 'Pseudomonadati', 'Planctomycetota', 'Planctomycetia', 'Pirellulales', 'Pirellulaceae', 'Stieleria']	hypothetical protein [Stieleria marina]	345	690	0.86	5E-91	23.73	2079
MFN9549838.1	Pirellulaceae bacterium	['Bacteria', 'Pseudomonadati', 'Planctomycetota', 'Planctomycetia', 'Pirellulales', 'Pirellulaceae']	hypothetical protein [Pirellulaceae bacterium]	340	340	0.51	6E-91	25.06	1333
MFM7555989.1	Verrucomicrobiota bacterium	['Bacteria', 'Pseudomonadati', 'Verrucomicrobiota']	hypothetical protein [Verrucomicrobiota bacterium]	335	335	0.42	6E-91	24.8	1073
QDT13874.1	Stieleria marina	['Bacteria', 'Pseudomonadati', 'Planctomycetota', 'Planctomycetia', 'Pirellulales', 'Pirellulaceae', 'Stieleria']	hypothetical protein K239x_58940 [Stieleria marina]	345	690	0.86	6E-91	23.73	2102
KFH70687.1	Podila verticillata NRRL 6337	['Eukaryota', 'Fungi', 'Fungi incertae sedis', 'Mucoromycota', 'Mortierellomycotina', 'Mortierellomycetes', 'Mortierellales', 'Mortierellaceae', 'Podila']	hypothetical protein MVEG_03536 [Podila verticillata NRRL 6337]	345	527	0.65	7E-91	26.49	2397
MFT5123948.1	Verrucomicrobiales bacterium	['Bacteria', 'Pseudomonadati', 'Verrucomicrobiota', 'Verrucomicrobiia', 'Verrucomicrobiales']	hypothetical protein [Verrucomicrobiales bacterium]	343	794	0.66	7E-91	27.25	1622
MEQ1570965.1	Myxococcota bacterium	['Bacteria', 'Pseudomonadati', 'Myxococcota']	hypothetical protein [Myxococcota bacterium]	338	338	0.5	7E-91	23.68	1213
KAF9427668.1	Podila epigama	['Eukaryota', 'Fungi', 'Fungi incertae sedis', 'Mucoromycota', 'Mortierellomycotina', 'Mortierellomycetes', 'Mortierellales', 'Mortierellaceae', 'Podila']	hypothetical protein BGZ94_004440 [Podila epigama]	345	442	0.58	7E-91	26.53	2358
KAG0016978.1	Podila clonocystis	['Eukaryota', 'Fungi', 'Fungi incertae sedis', 'Mucoromycota', 'Mortierellomycotina', 'Mortierellomycetes', 'Mortierellales', 'Mortierellaceae', 'Podila']	hypothetical protein BGZ81_010967 [Podila clonocystis]	345	345	0.48	8E-91	26.29	2344
MED5418346.1	Verrucomicrobiota bacterium	['Bacteria', 'Pseudomonadati', 'Verrucomicrobiota']	hypothetical protein [Verrucomicrobiota bacterium]	331	331	0.4	9E-91	28.35	927
MFN9564229.1	Pirellulaceae bacterium	['Bacteria', 'Pseudomonadati', 'Planctomycetota', 'Planctomycetia', 'Pirellulales', 'Pirellulaceae']	hypothetical protein [Pirellulaceae bacterium]	342	342	0.51	1E-90	24.94	1608
KAI8596679.1	Dissophora ornata	['Eukaryota', 'Fungi', 'Fungi incertae sedis', 'Mucoromycota', 'Mortierellomycotina', 'Mortierellomycetes', 'Mortierellales', 'Mortierellaceae', 'Dissophora']	hypothetical protein EDD21DRAFT_387505 [Dissophora ornata]	343	434	0.61	1E-90	25.99	1717
MEC7543231.1	Verrucomicrobiota bacterium	['Bacteria', 'Pseudomonadati', 'Verrucomicrobiota']	hypothetical protein [Verrucomicrobiota bacterium]	335	505	0.45	1E-90	29.21	1107
KAI1313408.1	Mortierella claussenii	['Eukaryota', 'Fungi', 'Fungi incertae sedis', 'Mucoromycota', 'Mortierellomycotina', 'Mortierellomycetes', 'Mortierellales', 'Mortierellaceae', 'Mortierella']	hypothetical protein EDD11_002643 [Mortierella claussenii]	344	613	0.77	2E-90	25.26	2581
MGC6446713.1	Rubripirellula sp.	['Bacteria', 'Pseudomonadati', 'Planctomycetota', 'Planctomycetia', 'Pirellulales', 'Pirellulaceae', 'Rubripirellula']	hypothetical protein [Rubripirellula sp.]	343	703	0.87	3E-90	24.55	2069
MGC6548871.1	Rubripirellula sp.	['Bacteria', 'Pseudomonadati', 'Planctomycetota', 'Planctomycetia', 'Pirellulales', 'Pirellulaceae', 'Rubripirellula']	hypothetical protein [Rubripirellula sp.]	343	703	0.87	3E-90	24.55	2069
MCY2964347.1	Planctomycetota bacterium	['Bacteria', 'Pseudomonadati', 'Planctomycetota']	hypothetical protein [Planctomycetota bacterium]	340	786	0.61	3E-90	31.59	1606
KAF9316198.1	Podila horticola	['Eukaryota', 'Fungi', 'Fungi incertae sedis', 'Mucoromycota', 'Mortierellomycotina', 'Mortierellomycetes', 'Mortierellales', 'Mortierellaceae', 'Podila']	hypothetical protein BG003_002239 [Podila horticola]	343	517	0.64	3E-90	26.87	2454
MDB4688673.1	Akkermansiaceae bacterium	['Bacteria', 'Pseudomonadati', 'Verrucomicrobiota', 'Verrucomicrobiia', 'Verrucomicrobiales', 'Akkermansiaceae']	hypothetical protein [Akkermansiaceae bacterium]	330	330	0.42	4E-90	27.38	967
HVR76153.1	Planctomycetota bacterium	['Bacteria', 'Pseudomonadati', 'Planctomycetota']	hypothetical protein [Planctomycetota bacterium]	324	324	0.32	4E-90	30.3	728
MCY2975649.1	Planctomycetota bacterium	['Bacteria', 'Pseudomonadati', 'Planctomycetota']	hypothetical protein [Planctomycetota bacterium]	342	529	0.68	4E-90	24.96	2154
KAF9436213.1	Entomortierella beljakovae	['Eukaryota', 'Fungi', 'Fungi incertae sedis', 'Mucoromycota', 'Mortierellomycotina', 'Mortierellomycetes', 'Mortierellales', 'Mortierellaceae', 'Entomortierella']	hypothetical protein BGZ76_004566 [Entomortierella beljakovae]	342	615	0.76	5E-90	26.68	2304
MFT3880482.1	Gemmatales bacterium	['Bacteria', 'Pseudomonadati', 'Planctomycetota', 'Planctomycetia', 'Gemmatales']	hypothetical protein [Gemmatales bacterium]	335	554	0.47	5E-90	31.59	1220
OYW77115.1	Verrucomicrobia bacterium 12-59-8	['Bacteria', 'Pseudomonadati', 'Verrucomicrobiota']	MAG: hypothetical protein B7Z37_05575 [Verrucomicrobia bacterium 12-59-8]	329	329	0.37	6E-90	28.87	927
MEM8709946.1	Planctomycetota bacterium	['Bacteria', 'Pseudomonadati', 'Planctomycetota']	hypothetical protein [Planctomycetota bacterium]	335	496	0.51	7E-90	25.15	1225
KAF8949772.1	Haplosporangium bisporale	['Eukaryota', 'Fungi', 'Fungi incertae sedis', 'Mucoromycota', 'Mortierellomycotina', 'Mortierellomycetes', 'Mortierellales', 'Mortierellaceae', 'Haplosporangium']	hypothetical protein BGZ52_004835, partial [Haplosporangium bisporale]	332	332	0.38	8E-90	28.19	1092
MCY3011437.1	Planctomycetota bacterium	['Bacteria', 'Pseudomonadati', 'Planctomycetota']	hypothetical protein [Planctomycetota bacterium]	341	686	0.88	9E-90	24.02	2059
KAG0356415.1	Podila minutissima	['Eukaryota', 'Fungi', 'Fungi incertae sedis', 'Mucoromycota', 'Mortierellomycotina', 'Mortierellomycetes', 'Mortierellales', 'Mortierellaceae', 'Podila']	hypothetical protein BG005_004664 [Podila minutissima]	341	515	0.58	1E-89	27.71	2045
MFN7360868.1	Pirellulaceae bacterium	['Bacteria', 'Pseudomonadati', 'Planctomycetota', 'Planctomycetia', 'Pirellulales', 'Pirellulaceae']	hypothetical protein [Pirellulaceae bacterium]	341	507	0.63	1E-89	24.98	2152
HAO19711.1	Desulfobacteraceae bacterium	['Bacteria', 'Pseudomonadati', 'Thermodesulfobacteriota', 'Desulfobacteria', 'Desulfobacterales', 'Desulfobacteraceae']	hypothetical protein [Desulfobacteraceae bacterium]	322	322	0.32	1E-89	32.58	728
MBN1441078.1	Planctomycetota bacterium	['Bacteria', 'Pseudomonadati', 'Planctomycetota']	hypothetical protein [Planctomycetota bacterium]	323	323	0.34	2E-89	27.68	770
MEO8702010.1	Kofleriaceae bacterium	['Bacteria', 'Pseudomonadati', 'Myxococcota', 'Polyangia', 'Haliangiales', 'Kofleriaceae']	hypothetical protein [Kofleriaceae bacterium]	340	622	0.73	2E-89	23.87	1908
MGB7346298.1	Pirellulaceae bacterium	['Bacteria', 'Pseudomonadati', 'Planctomycetota', 'Planctomycetia', 'Pirellulales', 'Pirellulaceae']	hypothetical protein [Pirellulaceae bacterium]	340	683	0.86	2E-89	23.6	2081
MEM6470586.1	Planctomycetota bacterium	['Bacteria', 'Pseudomonadati', 'Planctomycetota']	tetratricopeptide repeat protein [Planctomycetota bacterium]	340	682	0.86	3E-89	24.47	2084
WP_149499062.1	Roseiconus lacunae	['Bacteria', 'Pseudomonadati', 'Planctomycetota', 'Planctomycetia', 'Pirellulales', 'Pirellulaceae', 'Roseiconus']	hypothetical protein [Roseiconus lacunae]	340	680	0.87	3E-89	23.8	2082
HEX5175834.1	Chthoniobacteraceae bacterium	['Bacteria', 'Pseudomonadati', 'Verrucomicrobiota', 'Spartobacteria', 'Chthoniobacterales', 'Chthoniobacteraceae']	hypothetical protein [Chthoniobacteraceae bacterium]	326	326	0.37	3E-89	26.08	891
PAY18172.1	Rhodopirellula sp. SM50	['Bacteria', 'Pseudomonadati', 'Planctomycetota', 'Planctomycetia', 'Pirellulales', 'Pirellulaceae', 'Rhodopirellula']	hypothetical protein CKO51_17765 [Rhodopirellula sp. SM50]	339	713	0.84	3E-89	23.18	2123
MDB2577347.1	Planctomycetota bacterium	['Bacteria', 'Pseudomonadati', 'Planctomycetota']	hypothetical protein [Planctomycetota bacterium]	329	329	0.43	4E-89	24.09	1050
WP_289164829.1	Roseiconus lacunae	['Bacteria', 'Pseudomonadati', 'Planctomycetota', 'Planctomycetia', 'Pirellulales', 'Pirellulaceae', 'Roseiconus']	hypothetical protein [Roseiconus lacunae]	339	679	0.87	4E-89	23.97	2082
MCI5126425.1	Candidatus Electrothrix sp. AR5	['Bacteria', 'Pseudomonadati', 'Thermodesulfobacteriota', 'Desulfobulbia', 'Desulfobulbales', 'Desulfobulbaceae', 'Candidatus Electrothrix']	hypothetical protein [Candidatus Electrothrix sp. AR5]	320	320	0.3	6E-89	29.55	706
WP_230776023.1	Roseiconus lacunae	['Bacteria', 'Pseudomonadati', 'Planctomycetota', 'Planctomycetia', 'Pirellulales', 'Pirellulaceae', 'Roseiconus']	hypothetical protein [Roseiconus lacunae]	338	677	0.87	1E-88	23.9	2082
MEO1843518.1	Akkermansiaceae bacterium	['Bacteria', 'Pseudomonadati', 'Verrucomicrobiota', 'Verrucomicrobiia', 'Verrucomicrobiales', 'Akkermansiaceae']	hypothetical protein [Akkermansiaceae bacterium]	327	496	0.41	1E-88	29.63	994
HHM13001.1	Planctomycetaceae bacterium	['Bacteria', 'Pseudomonadati', 'Planctomycetota', 'Planctomycetia', 'Planctomycetales', 'Planctomycetaceae']	hypothetical protein [Planctomycetaceae bacterium]	322	322	0.32	1E-88	27.72	832
KAF8935830.1	Haplosporangium bisporale	['Eukaryota', 'Fungi', 'Fungi incertae sedis', 'Mucoromycota', 'Mortierellomycotina', 'Mortierellomycetes', 'Mortierellales', 'Mortierellaceae', 'Haplosporangium']	hypothetical protein BGZ52_002749 [Haplosporangium bisporale]	337	521	0.65	2E-88	26.27	2387
KAG0313487.1	Dissophora globulifera	['Eukaryota', 'Fungi', 'Fungi incertae sedis', 'Mucoromycota', 'Mortierellomycotina', 'Mortierellomycetes', 'Mortierellales', 'Mortierellaceae', 'Dissophora']	hypothetical protein BGZ99_008849 [Dissophora globulifera]	337	570	0.74	2E-88	26.66	2326
CAG9327532.1	Blepharisma stoltei	['Eukaryota', 'Sar', 'Alveolata', 'Ciliophora', 'Postciliodesmatophora', 'Heterotrichea', 'Heterotrichida', 'Blepharismidae', 'Blepharisma']	unnamed protein product [Blepharisma stoltei]	337	679	0.78	2E-88	27.72	2068
MFN9946727.1	Planctomycetota bacterium	['Bacteria', 'Pseudomonadati', 'Planctomycetota']	hypothetical protein [Planctomycetota bacterium]	335	684	0.71	3E-88	24.5	1777
MEO7734691.1	Kofleriaceae bacterium	['Bacteria', 'Pseudomonadati', 'Myxococcota', 'Polyangia', 'Haliangiales', 'Kofleriaceae']	hypothetical protein [Kofleriaceae bacterium]	330	330	0.47	3E-88	23.52	1243
MBP6784817.1	Verrucomicrobiales bacterium	['Bacteria', 'Pseudomonadati', 'Verrucomicrobiota', 'Verrucomicrobiia', 'Verrucomicrobiales']	hypothetical protein [Verrucomicrobiales bacterium]	326	506	0.44	3E-88	29.18	1025
KAF9390020.1	Podila verticillata	['Eukaryota', 'Fungi', 'Fungi incertae sedis', 'Mucoromycota', 'Mortierellomycotina', 'Mortierellomycetes', 'Mortierellales', 'Mortierellaceae', 'Podila']	hypothetical protein CPB97_010164 [Podila verticillata]	337	518	0.65	4E-88	26.11	2432
KAG0246445.1	Mortierella sp. GBA43	['Eukaryota', 'Fungi', 'Fungi incertae sedis', 'Mucoromycota', 'Mortierellomycotina', 'Mortierellomycetes', 'Mortierellales', 'Mortierellaceae', 'Mortierella']	hypothetical protein BGX31_002099 [Mortierella sp. GBA43]	336	607	0.76	5E-88	25.47	2623
MCA9226188.1	Planctomycetales bacterium	['Bacteria', 'Pseudomonadati', 'Planctomycetota', 'Planctomycetia', 'Planctomycetales']	hypothetical protein [Planctomycetales bacterium]	310	310	0.22	6E-88	33.65	517
MCY2938389.1	Planctomycetota bacterium	['Bacteria', 'Pseudomonadati', 'Planctomycetota']	hypothetical protein [Planctomycetota bacterium]	320	320	0.35	1E-87	27.38	831
MCE3016490.1	Pirellula sp.	['Bacteria', 'Pseudomonadati', 'Planctomycetota', 'Planctomycetia', 'Pirellulales', 'Pirellulaceae', 'Pirellula']	hypothetical protein [Pirellula sp.]	334	671	0.88	1E-87	24.71	2058
KAF9971904.1	Actinomortierella ambigua	['Eukaryota', 'Fungi', 'Fungi incertae sedis', 'Mucoromycota', 'Mortierellomycotina', 'Mortierellomycetes', 'Mortierellales', 'Mortierellaceae', 'Actinomortierella']	hypothetical protein BGZ73_005036, partial [Actinomortierella ambigua]	334	480	0.64	1E-87	26.49	2338
MEN8871193.1	Akkermansiaceae bacterium	['Bacteria', 'Pseudomonadati', 'Verrucomicrobiota', 'Verrucomicrobiia', 'Verrucomicrobiales', 'Akkermansiaceae']	hypothetical protein [Akkermansiaceae bacterium]	323	526	0.44	1E-87	29.85	987
KAJ3049091.1	Rhizophlyctis rosea	['Eukaryota', 'Fungi', 'Fungi incertae sedis', 'Chytridiomycota', 'Chytridiomycota incertae sedis', 'Chytridiomycetes', 'Rhizophlyctidales', 'Rhizophlyctidaceae', 'Rhizophlyctis']	hypothetical protein HK097_009881 [Rhizophlyctis rosea]	334	600	0.86	2E-87	24.81	2359
MFM7149665.1	Gemmataceae bacterium	['Bacteria', 'Pseudomonadati', 'Planctomycetota', 'Planctomycetia', 'Gemmatales', 'Gemmataceae']	hypothetical protein [Gemmataceae bacterium]	316	316	0.32	2E-87	29.44	723
MEC7626748.1	Verrucomicrobiota bacterium	['Bacteria', 'Pseudomonadati', 'Verrucomicrobiota']	hypothetical protein [Verrucomicrobiota bacterium]	322	322	0.43	2E-87	27.73	975
MDA7523393.1	bacterium	['Bacteria']	hypothetical protein [bacterium]	324	324	0.35	3E-87	28.23	1065
MEM6278439.1	Verrucomicrobiota bacterium	['Bacteria', 'Pseudomonadati', 'Verrucomicrobiota']	hypothetical protein [Verrucomicrobiota bacterium]	320	320	0.39	3E-87	27.76	898
MEE3284589.1	Planctomycetota bacterium	['Bacteria', 'Pseudomonadati', 'Planctomycetota']	hypothetical protein [Planctomycetota bacterium]	315	315	0.31	4E-87	29.99	713
MDB4257820.1	bacterium	['Bacteria']	hypothetical protein [bacterium]	320	320	0.42	5E-87	26.4	925
MBN8600937.1	Planctomycetota bacterium	['Bacteria', 'Pseudomonadati', 'Planctomycetota']	hypothetical protein [Planctomycetota bacterium]	332	612	0.87	6E-87	24.34	2134
MCY2992465.1	Planctomycetota bacterium	['Bacteria', 'Pseudomonadati', 'Planctomycetota']	hypothetical protein [Planctomycetota bacterium]	322	322	0.32	6E-87	30.56	1042
MDB4817711.1	Akkermansiaceae bacterium	['Bacteria', 'Pseudomonadati', 'Verrucomicrobiota', 'Verrucomicrobiia', 'Verrucomicrobiales', 'Akkermansiaceae']	hypothetical protein [Akkermansiaceae bacterium]	320	320	0.4	8E-87	27.6	944
MBM79815.1	Planctomycetaceae bacterium	['Bacteria', 'Pseudomonadati', 'Planctomycetota', 'Planctomycetia', 'Planctomycetales', 'Planctomycetaceae']	hypothetical protein [Planctomycetaceae bacterium]	311	311	0.27	1E-86	31.61	639
KAF9918944.1	Lobosporangium transversale	['Eukaryota', 'Fungi', 'Fungi incertae sedis', 'Mucoromycota', 'Mortierellomycotina', 'Mortierellomycetes', 'Mortierellales', 'Mortierellaceae', 'Lobosporangium']	hypothetical protein BX616_003979 [Lobosporangium transversale]	332	592	0.81	2E-86	25.46	2727
KAG0339478.1	Podila horticola	['Eukaryota', 'Fungi', 'Fungi incertae sedis', 'Mucoromycota', 'Mortierellomycotina', 'Mortierellomycetes', 'Mortierellales', 'Mortierellaceae', 'Podila']	hypothetical protein BG000_002026, partial [Podila horticola]	331	503	0.62	2E-86	26.55	2356
XP_021885232.1	Lobosporangium transversale	['Eukaryota', 'Fungi', 'Fungi incertae sedis', 'Mucoromycota', 'Mortierellomycotina', 'Mortierellomycetes', 'Mortierellales', 'Mortierellaceae', 'Lobosporangium']	hypothetical protein BCR41DRAFT_419260 [Lobosporangium transversale]	331	587	0.81	2E-86	25.46	2755
MEO6785880.1	Chthoniobacteraceae bacterium	['Bacteria', 'Pseudomonadati', 'Verrucomicrobiota', 'Spartobacteria', 'Chthoniobacterales', 'Chthoniobacteraceae']	hypothetical protein [Chthoniobacteraceae bacterium]	317	317	0.38	2E-86	25.7	876
CCW71629.1	Phytomonas sp. Hart1	['Eukaryota', 'Discoba', 'Euglenozoa', 'Kinetoplastea', 'Metakinetoplastina', 'Trypanosomatida', 'Trypanosomatidae', 'Phytomonas']	unnamed protein product [Phytomonas sp. Hart1]	330	330	0.71	2E-86	23.18	2230
MDB4799939.1	Akkermansiaceae bacterium	['Bacteria', 'Pseudomonadati', 'Verrucomicrobiota', 'Verrucomicrobiia', 'Verrucomicrobiales', 'Akkermansiaceae']	hypothetical protein [Akkermansiaceae bacterium]	316	316	0.37	2E-86	26.23	841
MDD4020064.1	Kiritimatiellia bacterium	['Bacteria', 'Pseudomonadati', 'Kiritimatiellota', 'Kiritimatiellia']	hypothetical protein [Kiritimatiellia bacterium]	317	317	0.32	2E-86	28.15	870
MGE4650606.1	Myxococcota bacterium	['Bacteria', 'Pseudomonadati', 'Myxococcota']	hypothetical protein [Myxococcota bacterium]	318	318	0.4	3E-86	25.65	915
MBL8870931.1	Planctomycetaceae bacterium	['Bacteria', 'Pseudomonadati', 'Planctomycetota', 'Planctomycetia', 'Planctomycetales', 'Planctomycetaceae']	hypothetical protein [Planctomycetaceae bacterium]	330	609	0.87	3E-86	24.2	2134
MBT3468740.1	Opitutia bacterium	['Bacteria', 'Pseudomonadati', 'Verrucomicrobiota', 'Opitutia']	hypothetical protein [Opitutia bacterium]	311	311	0.3	3E-86	31.11	669
NCF89417.1	Verrucomicrobiaceae bacterium	['Bacteria', 'Pseudomonadati', 'Verrucomicrobiota', 'Verrucomicrobiia', 'Verrucomicrobiales', 'Verrucomicrobiaceae']	hypothetical protein [Verrucomicrobiaceae bacterium]	311	311	0.28	3E-86	29.97	692
MEI6685697.1	Planctomycetota bacterium	['Bacteria', 'Pseudomonadati', 'Planctomycetota']	hypothetical protein [Planctomycetota bacterium]	313	313	0.34	4E-86	29.11	769
HEV2945745.1	Gemmataceae bacterium	['Bacteria', 'Pseudomonadati', 'Planctomycetota', 'Planctomycetia', 'Gemmatales', 'Gemmataceae']	hypothetical protein [Gemmataceae bacterium]	313	313	0.28	6E-86	30.48	774
HRC54324.1	Kofleriaceae bacterium	['Bacteria', 'Pseudomonadati', 'Myxococcota', 'Polyangia', 'Haliangiales', 'Kofleriaceae']	hypothetical protein [Kofleriaceae bacterium]	319	482	0.44	6E-86	25.47	1029
KAK2957290.1	Blattamonas nauphoetae	['Eukaryota', 'Metamonada', 'Preaxostyla', 'Oxymonadida', 'Blattamonas']	putative Actin-binding protein [Blattamonas nauphoetae]	329	613	0.85	7E-86	24.59	2399
MFT3695448.1	Kofleriaceae bacterium	['Bacteria', 'Pseudomonadati', 'Myxococcota', 'Polyangia', 'Haliangiales', 'Kofleriaceae']	hypothetical protein [Kofleriaceae bacterium]	328	757	0.87	1E-85	23.76	2049
MEO2162539.1	bacterium	['Bacteria']	hypothetical protein [bacterium]	313	313	0.36	1E-85	26.67	827
KAF9215836.1	Podila verticillata	['Eukaryota', 'Fungi', 'Fungi incertae sedis', 'Mucoromycota', 'Mortierellomycotina', 'Mortierellomycetes', 'Mortierellales', 'Mortierellaceae', 'Podila']	hypothetical protein BGZ59_000136 [Podila verticillata]	328	511	0.65	1E-85	26.19	2387
MEE3179768.1	Verrucomicrobiota bacterium	['Bacteria', 'Pseudomonadati', 'Verrucomicrobiota']	hypothetical protein [Verrucomicrobiota bacterium]	313	313	0.35	1E-85	28.99	822
HUV39530.1	Planctomycetota bacterium	['Bacteria', 'Pseudomonadati', 'Planctomycetota']	hypothetical protein [Planctomycetota bacterium]	316	564	0.35	1E-85	38	944
HEX7702502.1	Kofleriaceae bacterium	['Bacteria', 'Pseudomonadati', 'Myxococcota', 'Polyangia', 'Haliangiales', 'Kofleriaceae']	hypothetical protein [Kofleriaceae bacterium]	322	322	0.46	1E-85	24.34	1224
KAI9251201.1	Sporodiniella umbellata	['Eukaryota', 'Fungi', 'Fungi incertae sedis', 'Mucoromycota', 'Mucoromycotina', 'Mucoromycetes', 'Mucorales', 'Mucorineae', 'Rhizopodaceae', 'Sporodiniella']	hypothetical protein BY458DRAFT_20638 [Sporodiniella umbellata]	328	437	0.81	1E-85	24.19	2189
MDA7896995.1	Akkermansiaceae bacterium	['Bacteria', 'Pseudomonadati', 'Verrucomicrobiota', 'Verrucomicrobiia', 'Verrucomicrobiales', 'Akkermansiaceae']	hypothetical protein [Akkermansiaceae bacterium]	325	784	0.64	2E-85	28.11	1585
CAD2221529.1	Angomonas deanei	['Eukaryota', 'Discoba', 'Euglenozoa', 'Kinetoplastea', 'Metakinetoplastina', 'Trypanosomatida', 'Trypanosomatidae', 'Strigomonadinae', 'Angomonas']	hypothetical protein, conserved [Angomonas deanei]	327	467	0.93	2E-85	22.65	2225
CAG9312675.1	Blepharisma stoltei	['Eukaryota', 'Sar', 'Alveolata', 'Ciliophora', 'Postciliodesmatophora', 'Heterotrichea', 'Heterotrichida', 'Blepharismidae', 'Blepharisma']	unnamed protein product [Blepharisma stoltei]	326	677	0.77	4E-85	27.03	2091
MBT7302623.1	Victivallales bacterium	['Bacteria', 'Pseudomonadati', 'Lentisphaerota', 'Lentisphaeria', 'Victivallales']	hypothetical protein [Victivallales bacterium]	316	519	0.43	4E-85	27.27	995
MDB4331875.1	bacterium	['Bacteria']	hypothetical protein [bacterium]	318	318	0.48	4E-85	25.74	1100
MFO0744862.1	Myxococcota bacterium	['Bacteria', 'Pseudomonadati', 'Myxococcota']	hypothetical protein [Myxococcota bacterium]	324	721	0.65	4E-85	26.86	1616
MDA7518202.1	bacterium	['Bacteria']	hypothetical protein [bacterium]	312	312	0.35	5E-85	26.69	859
MDB4522416.1	bacterium	['Bacteria']	hypothetical protein [bacterium]	312	312	0.37	5E-85	27.12	841
MEJ6524383.1	Opitutales bacterium	['Bacteria', 'Pseudomonadati', 'Verrucomicrobiota', 'Opitutia', 'Opitutales']	hypothetical protein [Opitutales bacterium]	312	312	0.37	7E-85	29.25	861
MEO8493847.1	Planctomycetota bacterium	['Bacteria', 'Pseudomonadati', 'Planctomycetota']	hypothetical protein [Planctomycetota bacterium]	318	721	0.43	1E-84	36.99	1211
HBJ61396.1	Opitutia bacterium	['Bacteria', 'Pseudomonadati', 'Verrucomicrobiota', 'Opitutia']	hypothetical protein [Opitutia bacterium]	314	489	0.42	1E-84	29.48	994
KAF9935673.1	Mortierella alpina	['Eukaryota', 'Fungi', 'Fungi incertae sedis', 'Mucoromycota', 'Mortierellomycotina', 'Mortierellomycetes', 'Mortierellales', 'Mortierellaceae', 'Mortierella']	hypothetical protein BGZ67_003199 [Mortierella alpina]	324	428	0.55	2E-84	25.58	2308
MDA0935070.1	Planctomycetota bacterium	['Bacteria', 'Pseudomonadati', 'Planctomycetota']	hypothetical protein [Planctomycetota bacterium]	312	476	0.4	2E-84	28.36	917
MBT3279496.1	Phycisphaerales bacterium	['Bacteria', 'Pseudomonadati', 'Planctomycetota', 'Phycisphaerae', 'Phycisphaerales']	hypothetical protein [Phycisphaerales bacterium]	306	306	0.31	2E-84	32.07	690
HVJ89209.1	Labilithrix sp.	['Bacteria', 'Pseudomonadati', 'Myxococcota', 'Polyangia', 'Polyangiales', 'Labilitrichaceae', 'Labilithrix']	hypothetical protein [Labilithrix sp.]	316	316	0.43	3E-84	25.68	1139
HLF94988.1	Planctomycetota bacterium	['Bacteria', 'Pseudomonadati', 'Planctomycetota']	hypothetical protein [Planctomycetota bacterium]	311	544	0.39	3E-84	30.36	896
MFO0455820.1	Planctomycetota bacterium	['Bacteria', 'Pseudomonadati', 'Planctomycetota']	hypothetical protein [Planctomycetota bacterium]	307	307	0.33	3E-84	29.76	741
MEI9895263.1	Chthoniobacter sp.	['Bacteria', 'Pseudomonadati', 'Verrucomicrobiota', 'Spartobacteria', 'Chthoniobacterales', 'Chthoniobacteraceae', 'Chthoniobacter']	hypothetical protein [Chthoniobacter sp.]	318	400	0.42	3E-84	26.96	1253
MFZ4766666.1	Roseimicrobium sp.	['Bacteria', 'Pseudomonadati', 'Verrucomicrobiota', 'Verrucomicrobiia', 'Verrucomicrobiales', 'Verrucomicrobiaceae', 'Roseimicrobium']	hypothetical protein [Roseimicrobium sp.]	311	311	0.35	3E-84	28.51	906
HMC90034.1	Gemmataceae bacterium	['Bacteria', 'Pseudomonadati', 'Planctomycetota', 'Planctomycetia', 'Gemmatales', 'Gemmataceae']	hypothetical protein [Gemmataceae bacterium]	304	304	0.3	4E-84	29.13	665
MEO8497805.1	Planctomycetota bacterium	['Bacteria', 'Pseudomonadati', 'Planctomycetota']	hypothetical protein [Planctomycetota bacterium]	306	516	0.3	4E-84	37.27	735
HEX4451977.1	Kofleriaceae bacterium	['Bacteria', 'Pseudomonadati', 'Myxococcota', 'Polyangia', 'Haliangiales', 'Kofleriaceae']	hypothetical protein [Kofleriaceae bacterium]	323	712	0.8	4E-84	23.34	2025
MEO6596811.1	Planctomycetota bacterium	['Bacteria', 'Pseudomonadati', 'Planctomycetota']	hypothetical protein [Planctomycetota bacterium]	320	743	0.64	6E-84	28.83	1572
MCX6861852.1	Verrucomicrobiota bacterium	['Bacteria', 'Pseudomonadati', 'Verrucomicrobiota']	hypothetical protein [Verrucomicrobiota bacterium]	317	458	0.5	7E-84	27.2	1225
MBP6784693.1	Verrucomicrobiales bacterium	['Bacteria', 'Pseudomonadati', 'Verrucomicrobiota', 'Verrucomicrobiia', 'Verrucomicrobiales']	hypothetical protein [Verrucomicrobiales bacterium]	310	310	0.39	8E-84	25.63	910
MEC8474340.1	Planctomycetota bacterium	['Bacteria', 'Pseudomonadati', 'Planctomycetota']	hypothetical protein [Planctomycetota bacterium]	321	470	0.74	1E-83	23.72	1789
RUS19884.1	Endogone sp. FLAS-F59071	['Eukaryota', 'Fungi', 'Fungi incertae sedis', 'Mucoromycota', 'Mucoromycotina', 'Endogonomycetes', 'Endogonales', 'Endogonaceae', 'Endogone']	hypothetical protein BC937DRAFT_86775 [Endogone sp. FLAS-F59071]	322	687	0.85	1E-83	24.19	2301
MCI5141552.1	Candidatus Electrothrix sp. ATG1	['Bacteria', 'Pseudomonadati', 'Thermodesulfobacteriota', 'Desulfobulbia', 'Desulfobulbales', 'Desulfobulbaceae', 'Candidatus Electrothrix']	hypothetical protein [Candidatus Electrothrix sp. ATG1]	308	308	0.33	1E-83	28.23	849
MCH2062291.1	Roseibacillus sp.	['Bacteria', 'Pseudomonadati', 'Verrucomicrobiota', 'Verrucomicrobiia', 'Verrucomicrobiales', 'Verrucomicrobiaceae', 'Roseibacillus']	hypothetical protein [Roseibacillus sp.]	306	306	0.34	2E-83	28.54	772
HEV8060210.1	Gemmataceae bacterium	['Bacteria', 'Pseudomonadati', 'Planctomycetota', 'Planctomycetia', 'Gemmatales', 'Gemmataceae']	hypothetical protein [Gemmataceae bacterium]	319	777	0.63	2E-83	30.21	1554
MFN7733011.1	Pirellula sp.	['Bacteria', 'Pseudomonadati', 'Planctomycetota', 'Planctomycetia', 'Pirellulales', 'Pirellulaceae', 'Pirellula']	hypothetical protein [Pirellula sp.]	320	481	0.51	2E-83	26.35	1834
MBO5647812.1	Kiritimatiellia bacterium	['Bacteria', 'Pseudomonadati', 'Kiritimatiellota', 'Kiritimatiellia']	hypothetical protein [Kiritimatiellia bacterium]	321	410	0.68	2E-83	22.97	2088
WP_341406521.1	Luteolibacter soli	['Bacteria', 'Pseudomonadati', 'Verrucomicrobiota', 'Verrucomicrobiia', 'Verrucomicrobiales', 'Verrucomicrobiaceae', 'Luteolibacter']	hypothetical protein [Luteolibacter soli]	321	419	0.6	2E-83	24.27	2286
HEV8060216.1	Gemmataceae bacterium	['Bacteria', 'Pseudomonadati', 'Planctomycetota', 'Planctomycetia', 'Gemmatales', 'Gemmataceae']	hypothetical protein [Gemmataceae bacterium]	318	779	0.63	2E-83	30.17	1557
HEX2689872.1	Kofleriaceae bacterium	['Bacteria', 'Pseudomonadati', 'Myxococcota', 'Polyangia', 'Haliangiales', 'Kofleriaceae']	hypothetical protein [Kofleriaceae bacterium]	320	486	0.61	4E-83	23.6	2099
HSR95843.1	Kofleriaceae bacterium	['Bacteria', 'Pseudomonadati', 'Myxococcota', 'Polyangia', 'Haliangiales', 'Kofleriaceae']	hypothetical protein [Kofleriaceae bacterium]	318	716	0.69	6E-83	25.96	1696
HEY2341783.1	Chthoniobacteraceae bacterium	['Bacteria', 'Pseudomonadati', 'Verrucomicrobiota', 'Spartobacteria', 'Chthoniobacterales', 'Chthoniobacteraceae']	hypothetical protein [Chthoniobacteraceae bacterium]	309	494	0.4	7E-83	30.22	979
HUU43197.1	Planctomycetota bacterium	['Bacteria', 'Pseudomonadati', 'Planctomycetota']	hypothetical protein [Planctomycetota bacterium]	313	753	0.47	7E-83	37.53	1219
HUG89277.1	Planctomycetaceae bacterium	['Bacteria', 'Pseudomonadati', 'Planctomycetota', 'Planctomycetia', 'Planctomycetales', 'Planctomycetaceae']	hypothetical protein [Planctomycetaceae bacterium]	301	301	0.29	8E-83	30.92	695
MFH1022019.1	Planctomycetota bacterium	['Bacteria', 'Pseudomonadati', 'Planctomycetota']	hypothetical protein [Planctomycetota bacterium]	318	683	0.87	9E-83	23.29	2042
HVH99677.1	Enhygromyxa sp.	['Bacteria', 'Pseudomonadati', 'Myxococcota', 'Polyangia', 'Nannocystales', 'Nannocystaceae', 'Enhygromyxa']	hypothetical protein [Enhygromyxa sp.]	314	697	0.5	9E-83	35.88	1296
KAF9581605.1	Lunasporangiospora selenospora	['Eukaryota', 'Fungi', 'Fungi incertae sedis', 'Mucoromycota', 'Mortierellomycotina', 'Mortierellomycetes', 'Mortierellales', 'Mortierellaceae', 'Lunasporangiospora']	hypothetical protein BGW38_001324, partial [Lunasporangiospora selenospora]	318	462	0.64	9E-83	25.95	1939
WP_259636972.1	Stieleria sedimenti	['Bacteria', 'Pseudomonadati', 'Planctomycetota', 'Planctomycetia', 'Pirellulales', 'Pirellulaceae', 'Stieleria']	hypothetical protein, partial [Stieleria sedimenti]	311	471	0.49	9E-83	26.53	1133
WP_181233915.1	Enhygromyxa salina	['Bacteria', 'Pseudomonadati', 'Myxococcota', 'Polyangia', 'Nannocystales', 'Nannocystaceae', 'Enhygromyxa']	hypothetical protein, partial [Enhygromyxa salina]	302	489	0.31	1E-82	33.89	754
KAF9899270.1	Lobosporangium transversale	['Eukaryota', 'Fungi', 'Fungi incertae sedis', 'Mucoromycota', 'Mortierellomycotina', 'Mortierellomycetes', 'Mortierellales', 'Mortierellaceae', 'Lobosporangium']	hypothetical protein BX616_003128, partial [Lobosporangium transversale]	313	313	0.36	3E-82	28.85	1391
MFZ4611386.1	Gemmataceae bacterium	['Bacteria', 'Pseudomonadati', 'Planctomycetota', 'Planctomycetia', 'Gemmatales', 'Gemmataceae']	hypothetical protein [Gemmataceae bacterium]	300	300	0.31	4E-82	29.32	707
MBA3541602.1	Deltaproteobacteria bacterium	['Bacteria', 'Pseudomonadati', 'Myxococcota', 'Myxococcia']	hypothetical protein [Deltaproteobacteria bacterium]	308	474	0.45	7E-82	26.65	1070
HAL13549.1	Planctomycetaceae bacterium	['Bacteria', 'Pseudomonadati', 'Planctomycetota', 'Planctomycetia', 'Planctomycetales', 'Planctomycetaceae']	hypothetical protein [Planctomycetaceae bacterium]	294	389	0.24	8E-82	35.81	556
HSQ56709.1	Gemmata sp.	['Bacteria', 'Pseudomonadati', 'Planctomycetota', 'Planctomycetia', 'Gemmatales', 'Gemmataceae', 'Gemmata']	hypothetical protein [Gemmata sp.]	300	300	0.34	9E-82	28.7	773
KAJ3298004.1	Borealophlyctis nickersoniae	['Eukaryota', 'Fungi', 'Fungi incertae sedis', 'Chytridiomycota', 'Chytridiomycota incertae sedis', 'Chytridiomycetes', 'Rhizophlyctidales', 'Borealophlyctidaceae', 'Borealophlyctis']	hypothetical protein HK104_011299 [Borealophlyctis nickersoniae]	315	592	0.87	9E-82	24.59	2329
NNM30121.1	Akkermansiaceae bacterium	['Bacteria', 'Pseudomonadati', 'Verrucomicrobiota', 'Verrucomicrobiia', 'Verrucomicrobiales', 'Akkermansiaceae']	hypothetical protein [Akkermansiaceae bacterium]	301	301	0.35	1E-81	25.86	797
WP_264487420.1	Luteolibacter arcticus	['Bacteria', 'Pseudomonadati', 'Verrucomicrobiota', 'Verrucomicrobiia', 'Verrucomicrobiales', 'Verrucomicrobiaceae', 'Luteolibacter']	hypothetical protein [Luteolibacter arcticus]	315	604	0.78	1E-81	24.22	2276
MBT7304474.1	Victivallales bacterium	['Bacteria', 'Pseudomonadati', 'Lentisphaerota', 'Lentisphaeria', 'Victivallales']	hypothetical protein [Victivallales bacterium]	303	303	0.37	1E-81	26.29	874
MCP4376758.1	bacterium	['Bacteria']	hypothetical protein [bacterium]	295	295	0.24	1E-81	31.78	595
WP_421063544.1	Nannocystis pusilla	['Bacteria', 'Pseudomonadati', 'Myxococcota', 'Polyangia', 'Nannocystales', 'Nannocystaceae', 'Nannocystis']	hypothetical protein [Nannocystis pusilla]	305	305	0.31	1E-81	27.89	968
MFO0559627.1	Polyangiales bacterium	['Bacteria', 'Pseudomonadati', 'Myxococcota', 'Polyangia', 'Polyangiales']	hypothetical protein [Polyangiales bacterium]	314	757	0.77	2E-81	24.18	2084
KAA0157723.1	Cafeteria roenbergensis	['Eukaryota', 'Sar', 'Stramenopiles', 'Bigyra', 'Opalozoa', 'Bicosoecida', 'Cafeteriaceae', 'Cafeteria']	hypothetical protein FNF29_00297 [Cafeteria roenbergensis]	315	688	0.69	2E-81	24.43	2473
HRH97828.1	Prosthecobacter sp.	['Bacteria', 'Pseudomonadati', 'Verrucomicrobiota', 'Verrucomicrobiia', 'Verrucomicrobiales', 'Verrucomicrobiaceae', 'Prosthecobacter']	hypothetical protein [Prosthecobacter sp.]	308	511	0.45	2E-81	27.3	1158
MCQ2815850.1	archaeon	['Archaea']	hypothetical protein [archaeon]	314	477	0.75	2E-81	23.68	2289
MFN5103609.1	Planctomycetota bacterium	['Bacteria', 'Pseudomonadati', 'Planctomycetota']	hypothetical protein [Planctomycetota bacterium]	313	682	0.73	2E-81	24.12	1855
MCZ6711791.1	Gammaproteobacteria bacterium	['Bacteria', 'Pseudomonadati', 'Pseudomonadota', 'Gammaproteobacteria']	hypothetical protein [Gammaproteobacteria bacterium]	307	650	0.4	2E-81	35.6	1113
HCP83382.1	Planctomycetaceae bacterium	['Bacteria', 'Pseudomonadati', 'Planctomycetota', 'Planctomycetia', 'Planctomycetales', 'Planctomycetaceae']	hypothetical protein [Planctomycetaceae bacterium]	300	510	0.3	2E-81	35.63	786
MDB4499290.1	Akkermansiaceae bacterium	['Bacteria', 'Pseudomonadati', 'Verrucomicrobiota', 'Verrucomicrobiia', 'Verrucomicrobiales', 'Akkermansiaceae']	hypothetical protein [Akkermansiaceae bacterium]	300	300	0.35	3E-81	28.25	817
KAA0177851.1	Cafeteria roenbergensis	['Eukaryota', 'Sar', 'Stramenopiles', 'Bigyra', 'Opalozoa', 'Bicosoecida', 'Cafeteriaceae', 'Cafeteria']	hypothetical protein FNF27_00399 [Cafeteria roenbergensis]	314	687	0.69	3E-81	24.43	2473
HCK70442.1	Planctomycetaceae bacterium	['Bacteria', 'Pseudomonadati', 'Planctomycetota', 'Planctomycetia', 'Planctomycetales', 'Planctomycetaceae']	hypothetical protein [Planctomycetaceae bacterium]	300	510	0.3	3E-81	35.63	790
MEC8419701.1	Verrucomicrobiota bacterium	['Bacteria', 'Pseudomonadati', 'Verrucomicrobiota']	hypothetical protein [Verrucomicrobiota bacterium]	301	301	0.37	3E-81	27.62	855
HQZ66510.1	Planctomycetaceae bacterium	['Bacteria', 'Pseudomonadati', 'Planctomycetota', 'Planctomycetia', 'Planctomycetales', 'Planctomycetaceae']	hypothetical protein [Planctomycetaceae bacterium]	311	818	0.59	3E-81	31.09	1514
MEM6572241.1	Planctomycetota bacterium	['Bacteria', 'Pseudomonadati', 'Planctomycetota']	hypothetical protein [Planctomycetota bacterium]	303	303	0.43	4E-81	25	970
CAE8727400.1	Polarella glacialis	['Eukaryota', 'Sar', 'Alveolata', 'Dinophyceae', 'Suessiales', 'Suessiaceae', 'Polarella']	unnamed protein product [Polarella glacialis]	313	420	0.56	5E-81	27.02	2195
MBA3708221.1	Planctomycetota bacterium	['Bacteria', 'Pseudomonadati', 'Planctomycetota']	hypothetical protein [Planctomycetota bacterium]	311	598	0.71	5E-81	23.55	1693
KAA0153509.1	Cafeteria roenbergensis	['Eukaryota', 'Sar', 'Stramenopiles', 'Bigyra', 'Opalozoa', 'Bicosoecida', 'Cafeteriaceae', 'Cafeteria']	hypothetical protein FNF31_06443 [Cafeteria roenbergensis]	313	685	0.69	6E-81	24.33	2473
CAD2221525.1	Angomonas deanei	['Eukaryota', 'Discoba', 'Euglenozoa', 'Kinetoplastea', 'Metakinetoplastina', 'Trypanosomatida', 'Trypanosomatidae', 'Strigomonadinae', 'Angomonas']	hypothetical protein, conserved [Angomonas deanei]	313	453	0.93	6E-81	22.31	2223
MDA1232915.1	Planctomycetota bacterium	['Bacteria', 'Pseudomonadati', 'Planctomycetota']	hypothetical protein [Planctomycetota bacterium]	296	503	0.3	7E-81	34.55	728
MDP3274454.1	Deltaproteobacteria bacterium	['Bacteria', 'Pseudomonadati', 'Myxococcota', 'Myxococcia']	hypothetical protein [Deltaproteobacteria bacterium]	312	674	0.75	7E-81	24.12	2046
KIG12791.1	Enhygromyxa salina	['Bacteria', 'Pseudomonadati', 'Myxococcota', 'Polyangia', 'Nannocystales', 'Nannocystaceae', 'Enhygromyxa']	hypothetical protein DB30_00999 [Enhygromyxa salina]	296	477	0.29	8E-81	35.55	714
HMF12438.1	Gemmataceae bacterium	['Bacteria', 'Pseudomonadati', 'Planctomycetota', 'Planctomycetia', 'Gemmatales', 'Gemmataceae']	hypothetical protein [Gemmataceae bacterium]	299	510	0.29	8E-81	35.96	822
HKD35397.1	Pirellulales bacterium	['Bacteria', 'Pseudomonadati', 'Planctomycetota', 'Planctomycetia', 'Pirellulales']	hypothetical protein [Pirellulales bacterium]	288	288	0.19	8E-81	34.8	477
WP_165704073.1	Enhygromyxa salina	['Bacteria', 'Pseudomonadati', 'Myxococcota', 'Polyangia', 'Nannocystales', 'Nannocystaceae', 'Enhygromyxa']	hypothetical protein, partial [Enhygromyxa salina]	297	478	0.29	9E-81	35.55	746
MDP6720140.1	Pirellulaceae bacterium	['Bacteria', 'Pseudomonadati', 'Planctomycetota', 'Planctomycetia', 'Pirellulales', 'Pirellulaceae']	hypothetical protein [Pirellulaceae bacterium]	299	412	0.25	1E-80	35.68	851
KAG0334848.1	Podila humilis	['Eukaryota', 'Fungi', 'Fungi incertae sedis', 'Mucoromycota', 'Mortierellomycotina', 'Mortierellomycetes', 'Mortierellales', 'Mortierellaceae', 'Podila']	hypothetical protein BG004_000243 [Podila humilis]	311	480	0.56	1E-80	26.86	2386
HEY2910549.1	Gemmataceae bacterium	['Bacteria', 'Pseudomonadati', 'Planctomycetota', 'Planctomycetia', 'Gemmatales', 'Gemmataceae']	hypothetical protein [Gemmataceae bacterium]	297	297	0.35	2E-80	27.43	778
MCP4778044.1	Planctomycetaceae bacterium	['Bacteria', 'Pseudomonadati', 'Planctomycetota', 'Planctomycetia', 'Planctomycetales', 'Planctomycetaceae']	hypothetical protein [Planctomycetaceae bacterium]	310	790	0.65	2E-80	27.89	1653
MBQ2346262.1	Kiritimatiellia bacterium	['Bacteria', 'Pseudomonadati', 'Kiritimatiellota', 'Kiritimatiellia']	hypothetical protein [Kiritimatiellia bacterium]	308	308	0.45	2E-80	22.8	1399
MFK8113209.1	Rubripirellula sp.	['Bacteria', 'Pseudomonadati', 'Planctomycetota', 'Planctomycetia', 'Pirellulales', 'Pirellulaceae', 'Rubripirellula']	hypothetical protein [Rubripirellula sp.]	310	654	0.71	3E-80	24.83	1749
CAE8743667.1	Polarella glacialis	['Eukaryota', 'Sar', 'Alveolata', 'Dinophyceae', 'Suessiales', 'Suessiaceae', 'Polarella']	unnamed protein product [Polarella glacialis]	310	419	0.56	3E-80	27.05	2191
MDA8991757.1	Opitutales bacterium	['Bacteria', 'Pseudomonadati', 'Verrucomicrobiota', 'Opitutia', 'Opitutales']	hypothetical protein [Opitutales bacterium]	299	299	0.4	3E-80	27.94	914
MCA9225388.1	Planctomycetales bacterium	['Bacteria', 'Pseudomonadati', 'Planctomycetota', 'Planctomycetia', 'Planctomycetales']	hypothetical protein [Planctomycetales bacterium]	303	647	0.43	3E-80	36.64	1118
CAE8587506.1	Polarella glacialis	['Eukaryota', 'Sar', 'Alveolata', 'Dinophyceae', 'Suessiales', 'Suessiaceae', 'Polarella']	unnamed protein product [Polarella glacialis]	309	418	0.56	6E-80	27.05	2191
MBL8627454.1	Myxococcales bacterium	['Bacteria', 'Pseudomonadati', 'Myxococcota', 'Myxococcia', 'Myxococcales']	hypothetical protein [Myxococcales bacterium]	309	705	0.78	8E-80	22.64	2056
HVV99073.1	Planctomycetaceae bacterium	['Bacteria', 'Pseudomonadati', 'Planctomycetota', 'Planctomycetia', 'Planctomycetales', 'Planctomycetaceae']	hypothetical protein [Planctomycetaceae bacterium]	292	510	0.29	8E-80	35.81	692
MGB1813821.1	Rubripirellula sp.	['Bacteria', 'Pseudomonadati', 'Planctomycetota', 'Planctomycetia', 'Pirellulales', 'Pirellulaceae', 'Rubripirellula']	hypothetical protein [Rubripirellula sp.]	303	303	0.51	9E-80	23.46	1155
KAK3286355.1	Cymbomonas tetramitiformis	['Eukaryota', 'Viridiplantae', 'Chlorophyta', 'Pyramimonadophyceae', 'Pyramimonadales', 'Pyramimonadaceae', 'Cymbomonas']	hypothetical protein CYMTET_6089 [Cymbomonas tetramitiformis]	308	308	0.46	1E-79	23.03	1924
MFT5151845.1	Planctomycetota bacterium	['Bacteria', 'Pseudomonadati', 'Planctomycetota']	hypothetical protein [Planctomycetota bacterium]	295	295	0.31	1E-79	28.92	777
PRQ06555.1	Enhygromyxa salina	['Bacteria', 'Pseudomonadati', 'Myxococcota', 'Polyangia', 'Nannocystales', 'Nannocystaceae', 'Enhygromyxa']	hypothetical protein ENSA7_38750 [Enhygromyxa salina]	292	479	0.29	1E-79	34.47	706
MFW6158480.1	Planctomycetota bacterium	['Bacteria', 'Pseudomonadati', 'Planctomycetota']	hypothetical protein [Planctomycetota bacterium]	302	716	0.46	1E-79	37.3	1174
MCR9117100.1	bacterium	['Bacteria']	hypothetical protein [bacterium]	289	289	0.26	1E-79	30.06	601
HEY2146350.1	Pirellulales bacterium	['Bacteria', 'Pseudomonadati', 'Planctomycetota', 'Planctomycetia', 'Pirellulales']	hypothetical protein [Pirellulales bacterium]	291	291	0.29	1E-79	27.88	684
NIA21118.1	Anaerolineaceae bacterium	['Bacteria', 'Bacillati', 'Chloroflexota', 'Anaerolineae', 'Anaerolineales', 'Anaerolineaceae']	hypothetical protein [Anaerolineaceae bacterium]	292	515	0.29	2E-79	37.27	697
MEC8779029.1	Verrucomicrobiota bacterium	['Bacteria', 'Pseudomonadati', 'Verrucomicrobiota']	hypothetical protein [Verrucomicrobiota bacterium]	291	291	0.29	2E-79	31.36	687
KAH3757610.1	Pelomyxa schiedti	['Eukaryota', 'Amoebozoa', 'Evosea', 'Archamoebae', 'Pelobiontida', 'Pelomyxidae', 'Pelomyxa']	autotransporter-associated beta strand protein [Pelomyxa schiedti]	308	801	0.72	2E-79	31.75	2831
MFM9069177.1	Planctomycetota bacterium	['Bacteria', 'Pseudomonadati', 'Planctomycetota']	hypothetical protein [Planctomycetota bacterium]	288	352	0.21	2E-79	36.45	584
MDP6119146.1	Planctomycetota bacterium	['Bacteria', 'Pseudomonadati', 'Planctomycetota']	hypothetical protein [Planctomycetota bacterium]	296	516	0.38	2E-79	29.6	886
MBK7195176.1	Myxococcales bacterium	['Bacteria', 'Pseudomonadati', 'Myxococcota', 'Myxococcia', 'Myxococcales']	hypothetical protein [Myxococcales bacterium]	307	689	0.78	2E-79	22.91	2056
MCA9162448.1	Planctomycetales bacterium	['Bacteria', 'Pseudomonadati', 'Planctomycetota', 'Planctomycetia', 'Planctomycetales']	hypothetical protein [Planctomycetales bacterium]	305	758	0.56	2E-79	36.51	1419
HRX55848.1	Verrucomicrobiales bacterium	['Bacteria', 'Pseudomonadati', 'Verrucomicrobiota', 'Verrucomicrobiia', 'Verrucomicrobiales']	hypothetical protein [Verrucomicrobiales bacterium]	293	293	0.32	2E-79	27.75	749
MAR10129.1	Blastopirellula sp.	['Bacteria', 'Pseudomonadati', 'Planctomycetota', 'Planctomycetia', 'Pirellulales', 'Pirellulaceae', 'Blastopirellula']	hypothetical protein [Blastopirellula sp.]	296	521	0.29	3E-79	34.94	898
MCE9528447.1	Planctomycetales bacterium	['Bacteria', 'Pseudomonadati', 'Planctomycetota', 'Planctomycetia', 'Planctomycetales']	hypothetical protein [Planctomycetales bacterium]	296	499	0.29	3E-79	36.05	899
MCH1494257.1	Rubripirellula sp.	['Bacteria', 'Pseudomonadati', 'Planctomycetota', 'Planctomycetia', 'Pirellulales', 'Pirellulaceae', 'Rubripirellula']	hypothetical protein [Rubripirellula sp.]	300	300	0.48	3E-79	23.15	1096
MFT4513370.1	Planctomycetota bacterium	['Bacteria', 'Pseudomonadati', 'Planctomycetota']	hypothetical protein [Planctomycetota bacterium]	292	292	0.32	4E-79	27.88	759
MDA1223383.1	Planctomycetota bacterium	['Bacteria', 'Pseudomonadati', 'Planctomycetota']	hypothetical protein [Planctomycetota bacterium]	295	295	0.36	4E-79	25.95	871
WP_264513173.1	Luteolibacter rhizosphaerae	['Bacteria', 'Pseudomonadati', 'Verrucomicrobiota', 'Verrucomicrobiia', 'Verrucomicrobiales', 'Verrucomicrobiaceae', 'Luteolibacter']	hypothetical protein [Luteolibacter rhizosphaerae]	306	402	0.61	4E-79	24.58	2301
MBP6843865.1	Kofleriaceae bacterium	['Bacteria', 'Pseudomonadati', 'Myxococcota', 'Polyangia', 'Haliangiales', 'Kofleriaceae']	hypothetical protein [Kofleriaceae bacterium]	305	534	0.66	5E-79	22.64	1781
RCI02858.1	Rhizopus stolonifer	['Eukaryota', 'Fungi', 'Fungi incertae sedis', 'Mucoromycota', 'Mucoromycotina', 'Mucoromycetes', 'Mucorales', 'Mucorineae', 'Rhizopodaceae', 'Rhizopus']	hypothetical protein CU098_000362, partial [Rhizopus stolonifer]	305	305	0.62	6E-79	24.52	1652
MDQ3332302.1	Planctomycetota bacterium	['Bacteria', 'Pseudomonadati', 'Planctomycetota']	hypothetical protein [Planctomycetota bacterium]	290	290	0.31	6E-79	28.94	696
MFP6603996.1	Pirellulaceae bacterium	['Bacteria', 'Pseudomonadati', 'Planctomycetota', 'Planctomycetia', 'Pirellulales', 'Pirellulaceae']	hypothetical protein [Pirellulaceae bacterium]	291	489	0.3	7E-79	36.57	726
MGB5687602.1	Candidatus Electrothrix sp.	['Bacteria', 'Pseudomonadati', 'Thermodesulfobacteriota', 'Desulfobulbia', 'Desulfobulbales', 'Desulfobulbaceae', 'Candidatus Electrothrix']	hypothetical protein [Candidatus Electrothrix sp.]	296	490	0.4	7E-79	30.13	966
HPS01721.1	Candidatus Sumerlaeota bacterium	['Bacteria', 'Candidatus Sumerlaeota']	hypothetical protein [Candidatus Sumerlaeota bacterium]	301	708	0.52	8E-79	32.53	1287
MCK5802478.1	Lentisphaeria bacterium	['Bacteria', 'Pseudomonadati', 'Lentisphaerota', 'Lentisphaeria']	hypothetical protein [Lentisphaeria bacterium]	291	291	0.33	8E-79	28.59	761
WP_367872344.1	Luteolibacter sp. Populi	['Bacteria', 'Pseudomonadati', 'Verrucomicrobiota', 'Verrucomicrobiia', 'Verrucomicrobiales', 'Verrucomicrobiaceae', 'Luteolibacter']	hypothetical protein [Luteolibacter sp. Populi]	306	601	0.86	8E-79	23.42	2288
MBK7074653.1	Myxococcales bacterium	['Bacteria', 'Pseudomonadati', 'Myxococcota', 'Myxococcia', 'Myxococcales']	hypothetical protein [Myxococcales bacterium]	305	690	0.78	8E-79	22.56	2056
MDP6443563.1	Pirellulaceae bacterium	['Bacteria', 'Pseudomonadati', 'Planctomycetota', 'Planctomycetia', 'Pirellulales', 'Pirellulaceae']	hypothetical protein [Pirellulaceae bacterium]	301	519	0.3	9E-79	35.68	1288
MCX6861358.1	Verrucomicrobiota bacterium	['Bacteria', 'Pseudomonadati', 'Verrucomicrobiota']	hypothetical protein [Verrucomicrobiota bacterium]	293	293	0.37	1E-78	24.66	842
KRW99096.1	Pseudocohnilembus persalinus	['Eukaryota', 'Sar', 'Alveolata', 'Ciliophora', 'Intramacronucleata', 'Oligohymenophorea', 'Scuticociliatia', 'Philasterida', 'Pseudocohnilembidae', 'Pseudocohnilembus']	hypothetical protein PPERSA_07349 [Pseudocohnilembus persalinus]	305	668	0.88	1E-78	24.77	2237
MFT5494968.1	Kiritimatiellia bacterium	['Bacteria', 'Pseudomonadati', 'Kiritimatiellota', 'Kiritimatiellia']	hypothetical protein [Kiritimatiellia bacterium]	289	289	0.31	1E-78	29.21	707
KAI9288392.1	Umbelopsis sp. AD052	['Eukaryota', 'Fungi', 'Fungi incertae sedis', 'Mucoromycota', 'Mucoromycotina', 'Umbelopsidomycetes', 'Umbelopsidales', 'Umbelopsidaceae', 'Umbelopsis']	hypothetical protein BC943DRAFT_357266 [Umbelopsis sp. AD052]	305	615	0.87	2E-78	25.79	2237
HEV3023346.1	Pirellulales bacterium	['Bacteria', 'Pseudomonadati', 'Planctomycetota', 'Planctomycetia', 'Pirellulales']	hypothetical protein [Pirellulales bacterium]	293	293	0.29	2E-78	29.93	847
MCK5806034.1	Lentisphaeria bacterium	['Bacteria', 'Pseudomonadati', 'Lentisphaerota', 'Lentisphaeria']	hypothetical protein [Lentisphaeria bacterium]	294	511	0.39	2E-78	28.46	903
KAG8467955.1	Diacronema lutheri	['Eukaryota', 'Haptista', 'Haptophyta', 'Pavlovales', 'Pavlovaceae', 'Diacronema']	hypothetical protein KFE25_007007 [Diacronema lutheri]	304	720	0.83	2E-78	23.21	2181
HIN95815.1	Planctomycetota bacterium	['Bacteria', 'Pseudomonadati', 'Planctomycetota']	hypothetical protein [Planctomycetota bacterium]	289	488	0.3	2E-78	36.41	729
MCB1229711.1	Verrucomicrobiia bacterium	['Bacteria', 'Pseudomonadati', 'Verrucomicrobiota', 'Verrucomicrobiia']	hypothetical protein [Verrucomicrobiia bacterium]	290	290	0.34	3E-78	26.7	778
HPM83067.1	Candidatus Anammoximicrobium sp.	['Bacteria', 'Pseudomonadati', 'Planctomycetota', 'Planctomycetia', 'Pirellulales', 'Pirellulaceae', 'Candidatus Anammoximicrobium']	hypothetical protein [Candidatus Anammoximicrobium sp.]	299	731	0.46	3E-78	35.9	1196
MFM9115686.1	Planctomycetota bacterium	['Bacteria', 'Pseudomonadati', 'Planctomycetota']	hypothetical protein [Planctomycetota bacterium]	299	729	0.43	3E-78	36.45	1224
HEX4315678.1	Kofleriaceae bacterium	['Bacteria', 'Pseudomonadati', 'Myxococcota', 'Polyangia', 'Haliangiales', 'Kofleriaceae']	hypothetical protein [Kofleriaceae bacterium]	303	654	0.76	4E-78	23.79	2043
MDD4888461.1	Phycisphaerae bacterium	['Bacteria', 'Pseudomonadati', 'Planctomycetota', 'Phycisphaerae']	hypothetical protein [Phycisphaerae bacterium]	288	493	0.3	5E-78	35.54	738
MFN8854652.1	Planctomycetaceae bacterium	['Bacteria', 'Pseudomonadati', 'Planctomycetota', 'Planctomycetia', 'Planctomycetales', 'Planctomycetaceae']	hypothetical protein [Planctomycetaceae bacterium]	285	285	0.28	7E-78	29.21	637
MEY2785418.1	Planctomycetota bacterium	['Bacteria', 'Pseudomonadati', 'Planctomycetota']	hypothetical protein [Planctomycetota bacterium]	291	291	0.34	7E-78	28.31	857
MDP6447956.1	Pirellulaceae bacterium	['Bacteria', 'Pseudomonadati', 'Planctomycetota', 'Planctomycetia', 'Pirellulales', 'Pirellulaceae']	hypothetical protein [Pirellulaceae bacterium]	283	283	0.24	7E-78	30.17	575
MDA7513468.1	Akkermansiaceae bacterium	['Bacteria', 'Pseudomonadati', 'Verrucomicrobiota', 'Verrucomicrobiia', 'Verrucomicrobiales', 'Akkermansiaceae']	hypothetical protein [Akkermansiaceae bacterium]	287	287	0.32	7E-78	27.52	714
MDA0814146.1	Verrucomicrobiota bacterium	['Bacteria', 'Pseudomonadati', 'Verrucomicrobiota']	hypothetical protein [Verrucomicrobiota bacterium]	291	509	0.3	8E-78	35.57	853
MFH1706903.1	Planctomycetota bacterium	['Bacteria', 'Pseudomonadati', 'Planctomycetota']	hypothetical protein [Planctomycetota bacterium]	302	466	0.66	9E-78	21.63	2074
MDM7916300.1	Candidatus Eiseniibacteriota bacterium	['Bacteria', 'Candidatus Eiseniibacteriota']	hypothetical protein [Candidatus Eiseniibacteriota bacterium]	284	284	0.24	1E-77	31.87	621
MEC9004604.1	Planctomycetota bacterium	['Bacteria', 'Pseudomonadati', 'Planctomycetota']	hypothetical protein [Planctomycetota bacterium]	288	486	0.3	1E-77	35.02	740
MFN9348782.1	Planctomycetota bacterium	['Bacteria', 'Pseudomonadati', 'Planctomycetota']	hypothetical protein [Planctomycetota bacterium]	296	296	0.45	1E-77	23.28	1160
MFT7514783.1	Candidatus Omnitrophota bacterium	['Bacteria', 'Pseudomonadati', 'Candidatus Omnitrophota']	hypothetical protein [Candidatus Omnitrophota bacterium]	300	754	0.63	1E-77	26.48	1570
MFT7169441.1	Paracoccaceae bacterium	['Bacteria', 'Pseudomonadati', 'Pseudomonadota', 'Alphaproteobacteria', 'Rhodobacterales', 'Paracoccaceae']	hypothetical protein [Paracoccaceae bacterium]	293	293	0.43	1E-77	24.54	976
WP_143393693.1	Fimbriiglobus ruber	['Bacteria', 'Pseudomonadati', 'Planctomycetota', 'Planctomycetia', 'Gemmatales', 'Gemmataceae', 'Fimbriiglobus']	hypothetical protein [Fimbriiglobus ruber]	286	474	0.29	2E-77	34.7	695
HJZ54828.1	Gemmataceae bacterium	['Bacteria', 'Pseudomonadati', 'Planctomycetota', 'Planctomycetia', 'Gemmatales', 'Gemmataceae']	hypothetical protein [Gemmataceae bacterium]	291	488	0.29	2E-77	35.28	897
MDC0294273.1	Mariniblastus sp.	['Bacteria', 'Pseudomonadati', 'Planctomycetota', 'Planctomycetia', 'Pirellulales', 'Pirellulaceae', 'Mariniblastus']	hypothetical protein [Mariniblastus sp.]	288	486	0.3	2E-77	35.36	772
HRR78715.1	Planctomycetota bacterium	['Bacteria', 'Pseudomonadati', 'Planctomycetota']	hypothetical protein [Planctomycetota bacterium]	284	284	0.28	2E-77	29.34	641
HPR68657.1	Kiritimatiellia bacterium	['Bacteria', 'Pseudomonadati', 'Kiritimatiellota', 'Kiritimatiellia']	hypothetical protein [Kiritimatiellia bacterium]	291	474	0.38	2E-77	29.12	898
MDB5384756.1	Planctomycetaceae bacterium	['Bacteria', 'Pseudomonadati', 'Planctomycetota', 'Planctomycetia', 'Planctomycetales', 'Planctomycetaceae']	hypothetical protein [Planctomycetaceae bacterium]	290	500	0.3	2E-77	35.45	873
KAL4440764.1	Tetrahymena malaccensis	['Eukaryota', 'Sar', 'Alveolata', 'Ciliophora', 'Intramacronucleata', 'Oligohymenophorea', 'Hymenostomatida', 'Tetrahymenina', 'Tetrahymenidae', 'Tetrahymena']	hypothetical protein ABPG74_013745 [Tetrahymena malaccensis]	301	724	0.85	2E-77	25.83	2274
NMD36578.1	Planctomycetota bacterium	['Bacteria', 'Pseudomonadati', 'Planctomycetota']	hypothetical protein [Planctomycetota bacterium]	285	459	0.29	2E-77	35.6	696
MGD0090065.1	Planctomycetota bacterium	['Bacteria', 'Pseudomonadati', 'Planctomycetota']	hypothetical protein [Planctomycetota bacterium]	299	799	0.59	2E-77	35.84	1488
MBT3278133.1	Phycisphaerales bacterium	['Bacteria', 'Pseudomonadati', 'Planctomycetota', 'Phycisphaerae', 'Phycisphaerales']	hypothetical protein [Phycisphaerales bacterium]	289	489	0.37	3E-77	29.2	852
MDP7019991.1	Pirellulaceae bacterium	['Bacteria', 'Pseudomonadati', 'Planctomycetota', 'Planctomycetia', 'Pirellulales', 'Pirellulaceae']	hypothetical protein [Pirellulaceae bacterium]	301	518	0.3	3E-77	35.68	2122
HHC25162.1	Desulfobacterales bacterium	['Bacteria', 'Pseudomonadati', 'Thermodesulfobacteriota', 'Desulfobacteria', 'Desulfobacterales']	hypothetical protein [Desulfobacterales bacterium]	286	516	0.31	3E-77	34.73	756
XP_058339303.1	Lichtheimia ornata	['Eukaryota', 'Fungi', 'Fungi incertae sedis', 'Mucoromycota', 'Mucoromycotina', 'Mucoromycetes', 'Mucorales', 'Lichtheimiaceae', 'Lichtheimia']	uncharacterized protein O0I10_009957 [Lichtheimia ornata]	300	567	0.77	3E-77	25.86	2238
MCK5944947.1	Planctomycetota bacterium	['Bacteria', 'Pseudomonadati', 'Planctomycetota']	hypothetical protein [Planctomycetota bacterium]	286	286	0.32	4E-77	28.85	737
CAG9311081.1	Blepharisma stoltei	['Eukaryota', 'Sar', 'Alveolata', 'Ciliophora', 'Postciliodesmatophora', 'Heterotrichea', 'Heterotrichida', 'Blepharismidae', 'Blepharisma']	unnamed protein product [Blepharisma stoltei]	298	298	0.48	5E-77	25.73	1516
MCE9520410.1	Verrucomicrobiota bacterium	['Bacteria', 'Pseudomonadati', 'Verrucomicrobiota']	hypothetical protein [Verrucomicrobiota bacterium]	289	289	0.39	5E-77	25.55	889
MCH2360262.1	Pirellulales bacterium	['Bacteria', 'Pseudomonadati', 'Planctomycetota', 'Planctomycetia', 'Pirellulales']	hypothetical protein [Pirellulales bacterium]	300	510	0.3	5E-77	35.63	2139
RUS24414.1	Jimgerdemannia flammicorona	['Eukaryota', 'Fungi', 'Fungi incertae sedis', 'Mucoromycota', 'Mucoromycotina', 'Endogonomycetes', 'Endogonales', 'Endogonaceae', 'Jimgerdemannia']	hypothetical protein BC938DRAFT_473612 [Jimgerdemannia flammicorona]	294	452	0.45	6E-77	27.63	1141
MEN9019300.1	Verrucomicrobiales bacterium	['Bacteria', 'Pseudomonadati', 'Verrucomicrobiota', 'Verrucomicrobiia', 'Verrucomicrobiales']	hypothetical protein [Verrucomicrobiales bacterium]	285	485	0.29	6E-77	34.47	713
MDA7924699.1	Mariniblastus sp.	['Bacteria', 'Pseudomonadati', 'Planctomycetota', 'Planctomycetia', 'Pirellulales', 'Pirellulaceae', 'Mariniblastus']	hypothetical protein [Mariniblastus sp.]	289	488	0.3	7E-77	35.36	906
MEO2020472.1	Pirellulaceae bacterium	['Bacteria', 'Pseudomonadati', 'Planctomycetota', 'Planctomycetia', 'Pirellulales', 'Pirellulaceae']	hypothetical protein [Pirellulaceae bacterium]	285	485	0.3	9E-77	34.95	729
MFH0945163.1	Planctomycetota bacterium	['Bacteria', 'Pseudomonadati', 'Planctomycetota']	hypothetical protein [Planctomycetota bacterium]	282	282	0.29	9E-77	30.54	649
OWK38436.1	Fimbriiglobus ruber	['Bacteria', 'Pseudomonadati', 'Planctomycetota', 'Planctomycetia', 'Gemmatales', 'Gemmataceae', 'Fimbriiglobus']	hypothetical protein FRUB_07556 [Fimbriiglobus ruber]	283	472	0.29	9E-77	34.55	692
MEE3179237.1	Verrucomicrobiota bacterium	['Bacteria', 'Pseudomonadati', 'Verrucomicrobiota']	hypothetical protein [Verrucomicrobiota bacterium]	286	286	0.34	1E-76	26.38	823
KAG0171387.1	Apophysomyces sp. BC1015	['Eukaryota', 'Fungi', 'Fungi incertae sedis', 'Mucoromycota', 'Mucoromycotina', 'Mucoromycetes', 'Mucorales', 'Mucorineae', 'Mucoraceae', 'Apophysomyces']	hypothetical protein DFQ30_001070 [Apophysomyces sp. BC1015]	298	602	0.77	2E-76	24.98	2301
MEO7099425.1	Luteolibacter sp.	['Bacteria', 'Pseudomonadati', 'Verrucomicrobiota', 'Verrucomicrobiia', 'Verrucomicrobiales', 'Verrucomicrobiaceae', 'Luteolibacter']	hypothetical protein [Luteolibacter sp.]	298	596	0.77	2E-76	24.4	2323
MCU0981540.1	Pirellulaceae bacterium	['Bacteria', 'Pseudomonadati', 'Planctomycetota', 'Planctomycetia', 'Pirellulales', 'Pirellulaceae']	hypothetical protein [Pirellulaceae bacterium]	291	497	0.4	2E-76	30.26	1075
MFP6703220.1	Planctomycetaceae bacterium	['Bacteria', 'Pseudomonadati', 'Planctomycetota', 'Planctomycetia', 'Planctomycetales', 'Planctomycetaceae']	hypothetical protein [Planctomycetaceae bacterium]	288	497	0.3	2E-76	33.26	923
MCA9031128.1	Planctomycetaceae bacterium	['Bacteria', 'Pseudomonadati', 'Planctomycetota', 'Planctomycetia', 'Planctomycetales', 'Planctomycetaceae']	hypothetical protein [Planctomycetaceae bacterium]	291	640	0.4	2E-76	34.71	1086
KAH8551099.1	Umbelopsis sp. PMI_123	['Eukaryota', 'Fungi', 'Fungi incertae sedis', 'Mucoromycota', 'Mucoromycotina', 'Umbelopsidomycetes', 'Umbelopsidales', 'Umbelopsidaceae', 'Umbelopsis']	hypothetical protein BGW37DRAFT_494814 [Umbelopsis sp. PMI_123]	298	600	0.87	2E-76	25.19	2241
MGD0092895.1	Planctomycetota bacterium	['Bacteria', 'Pseudomonadati', 'Planctomycetota']	hypothetical protein [Planctomycetota bacterium]	280	280	0.27	2E-76	30.59	598
MCY2962218.1	Planctomycetota bacterium	['Bacteria', 'Pseudomonadati', 'Planctomycetota']	hypothetical protein [Planctomycetota bacterium]	281	281	0.29	2E-76	28.41	663
MGB6045406.1	Pirellulales bacterium	['Bacteria', 'Pseudomonadati', 'Planctomycetota', 'Planctomycetia', 'Pirellulales']	hypothetical protein [Pirellulales bacterium]	286	498	0.32	2E-76	33.52	848
MCW8140054.1	Planctomycetota bacterium	['Bacteria', 'Pseudomonadati', 'Planctomycetota']	hypothetical protein [Planctomycetota bacterium]	283	493	0.29	3E-76	33.56	712
MBI4879205.1	Planctomycetota bacterium	['Bacteria', 'Pseudomonadati', 'Planctomycetota']	cell envelope integrity protein TolA [Planctomycetota bacterium]	293	696	0.48	3E-76	34.34	1205
MBN2582419.1	Planctomycetota bacterium	['Bacteria', 'Pseudomonadati', 'Planctomycetota']	hypothetical protein [Planctomycetota bacterium]	288	628	0.35	3E-76	36.21	964
HEY5928098.1	Kofleriaceae bacterium	['Bacteria', 'Pseudomonadati', 'Myxococcota', 'Polyangia', 'Haliangiales', 'Kofleriaceae']	hypothetical protein [Kofleriaceae bacterium]	296	725	0.66	4E-76	26.48	1637
MFP6667386.1	Pirellulales bacterium	['Bacteria', 'Pseudomonadati', 'Planctomycetota', 'Planctomycetia', 'Pirellulales']	hypothetical protein [Pirellulales bacterium]	284	504	0.29	4E-76	34.64	777
HEY2572677.1	Verrucomicrobiaceae bacterium	['Bacteria', 'Pseudomonadati', 'Verrucomicrobiota', 'Verrucomicrobiia', 'Verrucomicrobiales', 'Verrucomicrobiaceae']	hypothetical protein [Verrucomicrobiaceae bacterium]	286	286	0.35	4E-76	24.42	875
RYD65559.1	Verrucomicrobiaceae bacterium	['Bacteria', 'Pseudomonadati', 'Verrucomicrobiota', 'Verrucomicrobiia', 'Verrucomicrobiales', 'Verrucomicrobiaceae']	MAG: hypothetical protein EOP83_07145, partial [Verrucomicrobiaceae bacterium]	293	293	0.48	4E-76	23.12	1300
HND51037.1	Pirellulaceae bacterium	['Bacteria', 'Pseudomonadati', 'Planctomycetota', 'Planctomycetia', 'Pirellulales', 'Pirellulaceae']	hypothetical protein [Pirellulaceae bacterium]	287	511	0.29	5E-76	34.81	924
XP_051448032.1	Umbelopsis ramanniana AG	['Eukaryota', 'Fungi', 'Fungi incertae sedis', 'Mucoromycota', 'Mucoromycotina', 'Umbelopsidomycetes', 'Umbelopsidales', 'Umbelopsidaceae', 'Umbelopsis']	uncharacterized protein K450DRAFT_225968 [Umbelopsis ramanniana AG]	296	600	0.87	5E-76	25.62	2204
MFN6146551.1	Planctomycetota bacterium	['Bacteria', 'Pseudomonadati', 'Planctomycetota']	hypothetical protein [Planctomycetota bacterium]	285	285	0.37	5E-76	24.49	829
MCH7729523.1	Planctomycetota bacterium	['Bacteria', 'Pseudomonadati', 'Planctomycetota']	hypothetical protein [Planctomycetota bacterium]	280	458	0.27	6E-76	35.07	665
[truncated: 1,602 more rows]
