# Supplementary material for: The CAGE complex: a hollow, megadalton, protein assembly in prokaryotic and eukaryotic microbes
Source: bioRxiv. 2025 Sep 22:2025.09.22.677704. Preprint. [Version 1] doi: 10.1101/2025.09.22.677704 (PMC12485934; doi:10.1101/2025.09.22.677704)
Supplement: Supplement 4 — Table S3 - Cryo-EM statistics [file media-4.xlsx]

## Sheet: Legend
Table S3 - Cryo-EM statistics
Statistics for the cryo-EM data collection and analyses for each CAGE complex as calculated by cryoSPARC, accompanied by statistics of model refinement using Phenix.

## Sheet: Table S3
Protein Complex	Tetrahymena CAGE1	Dictyostelium CAGE
Data Collection
EMDB accession	XXXX	XXXX
PDB structure	XXXX	XXXX
Microscope (FEI)	Glacios	Glacios
Voltage (kV)	200	200
Detector	FEI Falcon IV	FEI Falcon IV
Pixel size (Å/pix)	0.94	0.933
Exposure rate (e- /pix/sec)	5	4.9
Frames per exposure	60	60
Exposure (e- /Å2 )	50	49
Defocus range (µm)	1.5-2.5	1.5-2.5
Micrographs collected	22774	5183
Micrographs used	17566	1319
Automation software	SerialEM	SerialEM
Particles extracted (total)	255474	19915
3D Reconstruction Processing Statistics
Final Particle Count	11207	5565
Symmetry imposed	D2	D2
Map resolution (Å)	6.93	3.58
FSC threshold	0.143	0.143
Model Refinement and Validation Statistics
Refinement package	Phenix	Phenix
Refinement tool	real-space refinement	real-space refinement
Refinement strategies	minimization global, local grid search, adp, occupancy, nqh flips	minimization global, local grid search, adp, occupancy, nqh flips
Composition
Chains	4	24
Atoms	72756 (Hydrogens: 0)	64116 (Hydrogens: 0)
Residues	Protein: 8864 Nucleotide: 0	Protein: 7876, Nucleotide: 0
Water	0	0
Ligands	0	0
Bonds (RMSD)
Length (Å) (# > 4σ)	0.004 (0)	0.003 (0)
Angles (°) (# > 4σ)	1.037 (172)	0.631 (41)
MolProbity score	2.54	1.52
Clash score	26.4	5.76
Ramachandran plot (%)
Outliers	0.23	0
Allowed	13.1	2.97
Favored	86.68	97.03
Rama-Z (Ramachandran plot Z-score, RMS...)
whole	-4.52 (0.07)	0.29 (0.09) (N= 7708)
helix	-2.69 (0.09)	1.15 (0.11) (N= 2356)
sheet	-2.55 (0.13)	0.98 (0.12) (N= 1684)
loop	-3.42 (0.07)	-0.81 (0.10) (N= 3668)
Rotamer outliers (%)	0	1.13
Cβ outliers (%)	0.14	NA
Peptide plane (%)
Cis proline/general	5.4/0.5	0.0/0.1
Twisted proline/general	1.8/0.6	1.2/0.0
CaBLAM outliers (%)	7.28	0.78
ADP (B-factors)
Iso/Ansio (#)	72756/0	64116/0
min/max/mean
Protein	35.89/521.17/173.68	38.16/151.26/75.67
Occupancy
Mean	1	1
occ = 1 (%)	99.99	100
0< occ <1 (%)	0	0
occ >1 (%)	0	0
CC (mask)	0.67	0.87
CC (box)	0.73	0.77
CC (peaks)	0.54	0.73
CC (volume)	0.67	0.86
